# Supplementary material for: ADAR1 mediated regulation of neural crest derived melanocytes and Schwann cell development
Source: Nat Commun. 2020 Jan 10;11:198. doi: 10.1038/s41467-019-14090-5 (PMC6954203; doi:10.1038/s41467-019-14090-5)
Supplement: Supplementary file 4 — Supplementary Data 1 [file 41467_2019_14090_MOESM4_ESM.xlsx]

## Sheet: Feuil1
Gene Symbol	Regulation	Ratio	Fold-Change	P-Value	Adjusted P-Value	Gene Coordinates (mm10)	Gene Name	EnsEMBL ID
Apol9a	up	34304.5	34304.5	1.17e-08	1.43e-07	chr15(-):77403789-77411080	apolipoprotein L 9a	ENSMUSG00000057346
Prss56	up	12325.3	12325.3	1.63e-06	1.43e-05	chr1(+):87183314-87188405	protease, serine 56	ENSMUSG00000036480
Ifnb1	up	11379	11379	3.63e-07	3.53e-06	chr4(-):88522025-88522794	interferon beta 1, fibroblast	ENSMUSG00000048806
H2-M2	up	5482.75	5482.75	3.14e-06	2.62e-05	chr17(-):37480851-37483554	histocompatibility 2, M region locus 2	ENSMUSG00000016283
Krt16	up	3921.81	3921.81	1.1e-05	8.25e-05	chr11(-):100246094-100248963	keratin 16	ENSMUSG00000053797
--	up	3351.78	3351.78	1.4e-05	0.000104	chr5(+):98930300-98931712	--	--
Gzmb	up	3281.65	3281.65	1.47e-05	0.000108	chr14(-):56258838-56262334	granzyme B	ENSMUSG00000015437
Ifna4	up	2866.71	2866.71	1.88e-05	0.000136	chr4(+):88841816-88842459	interferon alpha 4	ENSMUSG00000070904
Kng1	up	2864.85	2864.85	2.19e-05	0.000156	chr16(+):23058300-23082078	kininogen 1	ENSMUSG00000022875
--	up	2463.9	2463.9	3.09e-05	0.000213	chr11(+):88970942-88973031	--	--
Oas1d	up	2108.71	2108.71	4.72e-05	0.000312	chr5(+):120914818-120921654	2'-5' oligoadenylate synthetase 1D	ENSMUSG00000032623
Gbx1	up	1886.4	1886.4	6e-05	0.000388	chr5(-):24504426-24527202	gastrulation brain homeobox 1	ENSMUSG00000067724
Fgf21	up	1809.11	1809.11	6.87e-05	0.000438	chr7(-):45613886-45615490	fibroblast growth factor 21	ENSMUSG00000030827
Ccl5	up	1253.15	1253.15	6.74e-87	2.63e-84	chr11(-):83525781-83530519	chemokine (C-C motif) ligand 5	ENSMUSG00000035042
Xcl1	up	1242.45	1242.45	0.000188	0.00109	chr1(-):164931645-164935523	chemokine (C motif) ligand 1	ENSMUSG00000026573
Cacng3	up	1110.29	1110.29	4.08e-78	1.42e-75	chr7(+):122671744-122769391	calcium channel, voltage-dependent, gamma subunit 3	ENSMUSG00000066189
Apol9b	up	865.77	865.77	2.83e-08	3.26e-07	chr15(+):77729070-77736381	apolipoprotein L 9b	ENSMUSG00000068246
Pkp1	up	492.16	492.16	1.38e-114	1.25e-111	chr1(-):135871394-135919209	plakophilin 1	ENSMUSG00000026413
Mx1	up	368.32	368.32	9.12e-75	2.8e-72	chr16(-):97447035-97462908	MX dynamin-like GTPase 1	ENSMUSG00000000386
Kng2	up	362.34	362.34	1.54e-08	1.85e-07	chr16(-):22985852-23029101	kininogen 2	ENSMUSG00000060459
AA467197	up	262.36	262.36	4.15e-24	1.89e-22	chr2(+):122637887-122641084	expressed sequence AA467197	ENSMUSG00000033213
Ccl8	up	234.26	234.26	8.98e-07	8.24e-06	chr11(+):82115183-82116801	chemokine (C-C motif) ligand 8	ENSMUSG00000009185
Cyb5r2	up	229.53	229.53	3.65e-27	2.01e-25	chr7(-):107748455-107758033	cytochrome b5 reductase 2	ENSMUSG00000048065
H2-Q6 // H2-Q8	up	224.24	224.24	2.86e-20	1.04e-18	chr17(+):35424847-35430053	histocompatibility 2, Q region locus 6 // histocompatibility 2, Q region locus 8	ENSMUSG00000073409
Gm1110	up	222.24	222.24	5.42e-10	7.83e-09	chr9(-):26879567-26923081	predicted gene 1110	ENSMUSG00000079644
H2-Q5	up	203.33	203.33	5.37e-152	8.5e-149	chr17(+):35394098-35395631	histocompatibility 2, Q region locus 5	ENSMUSG00000055413
Rsad2	up	193.35	193.35	6.59e-202	2.2e-198	chr12(-):26442743-26456452	radical S-adenosyl methionine domain containing 2	ENSMUSG00000020641
Acod1	up	189.96	189.96	6.74e-09	8.5e-08	chr14(+):103046975-103056573	aconitate decarboxylase 1	ENSMUSG00000022126
H2-Q7 // H2-Q9	up	182.44	182.44	1.99e-27	1.12e-25	chr17(+):35439155-35443773	histocompatibility 2, Q region locus 7 // histocompatibility 2, Q region locus 9	ENSMUSG00000060550
Car6	up	181.81	181.81	1.23e-08	1.49e-07	chr4(-):150187018-150201222	carbonic anhydrase 6	ENSMUSG00000028972
Ifit3b	up	168.91	168.91	7.2e-14	1.58e-12	chr19(+):34607929-34613401	interferon-induced protein with tetratricopeptide repeats 3B	ENSMUSG00000062488
Oasl1	up	167.83	167.83	1.8e-17	5.27e-16	chr5(+):114923239-114937915	2'-5' oligoadenylate synthetase-like 1	ENSMUSG00000041827
Chac1	up	159.96	159.96	2e-158	3.54e-155	chr2(+):119351242-119354381	ChaC, cation transport regulator 1	ENSMUSG00000027313
Tnfrsf9	up	157.99	157.99	2.69e-10	4e-09	chr4(+):150920155-150946102	tumor necrosis factor receptor superfamily, member 9	ENSMUSG00000028965
Trim66	up	155.01	155.01	4.44e-18	1.37e-16	chr7(-):109449001-109508134	tripartite motif-containing 66	ENSMUSG00000031026
Mtnr1a	up	146.9	146.9	1.21e-07	1.26e-06	chr8(+):45069137-45088506	melatonin receptor 1A	ENSMUSG00000054764
Il6	up	140.14	140.14	1.41e-05	0.000104	chr5(+):30013114-30019981	interleukin 6	ENSMUSG00000025746
Ifit1	up	139.16	139.16	2.86e-14	6.5e-13	chr19(+):34640879-34650009	interferon-induced protein with tetratricopeptide repeats 1	ENSMUSG00000034459
Gm4841	up	134.94	134.94	1.66e-06	1.45e-05	chr18(-):60268301-60273267	predicted gene 4841	ENSMUSG00000068606
Ifi44	up	133.94	133.94	4.44e-32	3.18e-30	chr3(-):151730916-151749959	interferon-induced protein 44	ENSMUSG00000028037
Trib3	up	131.41	131.41	4.15e-52	6.93e-50	chr2(-):152337425-152344060	tribbles pseudokinase 3	ENSMUSG00000032715
Sct	up	129.6	129.6	8.66e-09	1.08e-07	chr7(-):141278329-141279133	secretin	ENSMUSG00000038580
Nrg1	up	128.63	128.63	4.57e-12	8.32e-11	chr8(-):31817756-32009493	neuregulin 1	ENSMUSG00000062991
--	up	123.05	123.05	4e-45	5.16e-43	chr5(+):137857044-137865461	--	--
Ptprn	up	114.74	114.74	1.36e-173	2.91e-170	chr1(-):75247027-75264216	protein tyrosine phosphatase, receptor type, N	ENSMUSG00000026204
Fosl1	up	114.02	114.02	2.12e-123	2.45e-120	chr19(+):5447545-5455945	fos-like antigen 1	ENSMUSG00000024912
Mx2	up	110.19	110.19	1.47e-37	1.39e-35	chr16(+):97535304-97560905	MX dynamin-like GTPase 2	ENSMUSG00000023341
--	up	106.34	106.34	1.65e-74	5.01e-72	chr19(-):12524512-12526116	--	--
Gdnf	up	104.43	104.43	3.28e-261	9.84e-257	chr15(+):7810048-7837580	glial cell line derived neurotrophic factor	ENSMUSG00000022144
Shh	up	102.82	102.82	6.77e-05	0.000433	chr5(-):28456815-28467102	sonic hedgehog	ENSMUSG00000002633
Nell1	up	100.09	100.09	1.05e-95	5.74e-93	chr7(+):49975068-50863289	NEL-like 1	ENSMUSG00000055409
Oas1g	up	99.24	99.24	1.29e-17	3.84e-16	chr5(-):120876142-120887613	2'-5' oligoadenylate synthetase 1G	ENSMUSG00000066861
H2-T24	up	97.8	97.8	2.38e-06	2.03e-05	chr17(-):36005694-36020560	histocompatibility 2, T region locus 24	ENSMUSG00000053835
Cxcl10	up	96.45	96.45	1.41e-200	4.23e-197	chr5(-):92346641-92348890	chemokine (C-X-C motif) ligand 10	ENSMUSG00000034855
Soat2	up	96.16	96.16	2.06e-169	4.12e-166	chr15(+):102150575-102163458	sterol O-acyltransferase 2	ENSMUSG00000023045
Gdf15	up	94.82	94.82	4.55e-108	3.26e-105	chr8(-):70629391-70632458	growth differentiation factor 15	ENSMUSG00000038508
Adm2	up	94.55	94.55	1e-19	3.51e-18	chr15(+):89322720-89324731	adrenomedullin 2	ENSMUSG00000054136
Oas3	up	93.38	93.38	6.12e-05	0.000395	chr5(-):120753098-120777659	2'-5' oligoadenylate synthetase 3	ENSMUSG00000032661
Irf7	up	93.03	93.03	3.04e-13	6.29e-12	chr7(-):141262706-141266424	interferon regulatory factor 7	ENSMUSG00000025498
Slfn4	up	91.88	91.88	9e-13	1.77e-11	chr11(+):83175186-83190216	schlafen 4	ENSMUSG00000000204
Fetub	up	91.78	91.78	2.05e-13	4.32e-12	chr16(+):22918330-22939778	fetuin beta	ENSMUSG00000022871
Vgf	up	86.81	86.81	0.000735	0.00365	chr5(+):137026392-137033351	VGF nerve growth factor inducible	ENSMUSG00000037428
Cxcl9	up	83.9	83.9	1.98e-25	9.86e-24	chr5(-):92321331-92328117	chemokine (C-X-C motif) ligand 9	ENSMUSG00000029417
Elobl	up	82.49	82.49	1.91e-08	2.27e-07	chr11(-):88964661-88966931	elongin B-like	ENSMUSG00000057534
--	up	79.9	79.9	4.85e-10	7.03e-09	chr11(-):82035570-82037455	--	--
Prkg2	up	78.96	78.96	1.21e-110	9.55e-108	chr5(-):98929773-99037351	protein kinase, cGMP-dependent, type II	ENSMUSG00000029334
BC049730	up	76.71	76.71	0.0177	0.055	chr7(+):24709259-24714533	cDNA sequence BC049730	ENSMUSG00000045587
H2-T10	up	75.24	75.24	1.15e-219	5.74e-216	chr17(-):36115871-36121444	histocompatibility 2, T region locus 10	ENSMUSG00000079491
Oas1a	up	70.54	70.54	6.36e-23	2.69e-21	chr5(-):120896256-120907525	2'-5' oligoadenylate synthetase 1A	ENSMUSG00000052776
Ifit1bl2	up	67.99	67.99	3.45e-11	5.71e-10	chr19(-):34617049-34640744	interferon induced protein with tetratricopeptide repeats 1B like 2	ENSMUSG00000067297
Gzma	up	67.22	67.22	4.02e-20	1.44e-18	chr13(-):113093825-113100983	granzyme A	ENSMUSG00000023132
Crlf1	up	66.43	66.43	1.15e-173	2.66e-170	chr8(+):70493131-70504081	cytokine receptor-like factor 1	ENSMUSG00000007888
--	up	66.09	66.09	0.000905	0.00438	chr7(+):84338093-84347871	--	--
--	up	65.58	65.58	1.02e-09	1.44e-08	chr17(-):27545707-27547337	--	--
Saa3	up	65.57	65.57	1.46e-11	2.52e-10	chr7(-):46711998-46715676	serum amyloid A 3	ENSMUSG00000040026
Ankrd1	up	63.72	63.72	4.29e-13	8.79e-12	chr19(-):36111963-36119885	ankyrin repeat domain 1 (cardiac muscle)	ENSMUSG00000024803
Usp18	up	63.38	63.38	8.02e-29	4.9e-27	chr6(+):121245904-121270917	ubiquitin specific peptidase 18	ENSMUSG00000030107
Pydc3	up	61.79	61.79	5.67e-11	9.1e-10	chr1(+):173673679-173698392	pyrin domain containing 3	ENSMUSG00000066677
Trim30a	up	61.6	61.6	3.06e-23	1.31e-21	chr7(-):104409025-104465161	tripartite motif-containing 30A	ENSMUSG00000030921
Isg15	up	60.81	60.81	5.28e-13	1.07e-11	chr4(-):156199424-156200818	ISG15 ubiquitin-like modifier	ENSMUSG00000035692
Inhbb	up	58.41	58.41	2.12e-11	3.58e-10	chr1(-):119415463-119423899	inhibin beta-B	ENSMUSG00000037035
--	up	57.91	57.91	5.05e-15	1.21e-13	chr5(+):114901834-114903941	--	--
Tmem59l	up	57.83	57.83	2.74e-27	1.52e-25	chr8(-):70483867-70487358	transmembrane protein 59-like	ENSMUSG00000035964
F830016B08Rik	up	54.03	54.03	2.19e-05	0.000156	chr18(+):60293379-60303016	RIKEN cDNA F830016B08 gene	ENSMUSG00000090942
Oas2	up	53.28	53.28	1.6e-10	2.44e-09	chr5(-):120730333-120749853	2'-5' oligoadenylate synthetase 2	ENSMUSG00000032690
Oasl2	up	51.82	51.82	3.59e-10	5.29e-09	chr5(+):114896934-114912245	2'-5' oligoadenylate synthetase-like 2	ENSMUSG00000029561
Ms4a4d	up	51.58	51.58	2.8e-104	1.87e-101	chr19(+):11536792-11558466	membrane-spanning 4-domains, subfamily A, member 4D	ENSMUSG00000024678
Efcab3	up	51.33	51.33	8.83e-12	1.57e-10	chr11(+):105066834-105117537	EF-hand calcium binding domain 3	ENSMUSG00000020690
Isg20	up	49.88	49.88	2.28e-181	5.7e-178	chr7(+):78913424-78920394	interferon-stimulated protein	ENSMUSG00000039236
Hsh2d	up	48.65	48.65	1.65e-10	2.5e-09	chr8(+):72189635-72201527	hematopoietic SH2 domain containing	ENSMUSG00000062007
--	up	48.52	48.52	7.79e-13	1.54e-11	chr1(+):156655305-156655732	--	--
Slc7a11	up	47.37	47.37	4.77e-05	0.000315	chr3(-):49892525-50443614	solute carrier family 7 (cationic amino acid transporter, y+ system), member 11	ENSMUSG00000027737
--	up	47.13	47.13	1.7e-12	3.26e-11	chr15(-):75131377-75135129	--	--
Phf11b	up	46.2	46.2	2.77e-19	9.34e-18	chr14(-):59320964-59341330	PHD finger protein 11B	ENSMUSG00000091649
Ifih1	up	45.96	45.96	6.16e-28	3.58e-26	chr2(-):62595793-62646256	interferon induced with helicase C domain 1	ENSMUSG00000026896
Cxcl2	up	45.46	45.46	3.34e-17	9.51e-16	chr5(+):90903870-90905938	chemokine (C-X-C motif) ligand 2	ENSMUSG00000058427
Ddx60	up	45.09	45.09	8.59e-17	2.39e-15	chr8(+):61928086-62037701	DEAD (Asp-Glu-Ala-Asp) box polypeptide 60	ENSMUSG00000037921
Ccrl2	up	44.76	44.76	1.27e-73	3.82e-71	chr9(-):111054486-111057520	chemokine (C-C motif) receptor-like 2	ENSMUSG00000043953
--	up	43.8	43.8	4.23e-58	8.35e-56	chr8(+):70494857-70497518	--	--
--	up	43.29	43.29	1.75e-72	4.95e-70	chr6(-):72513654-72520628	--	--
Serpina3i	up	43.11	43.11	1.28e-07	1.33e-06	chr12(+):104263122-104269365	serine (or cysteine) peptidase inhibitor, clade A, member 3I	ENSMUSG00000079014
Ifit1bl1	up	42.89	42.89	9.66e-65	2.2e-62	chr19(-):34592888-34662425	interferon induced protein with tetratricpeptide repeats 1B like 1	ENSMUSG00000079339
--	up	42.82	42.82	0.00325	0.0133	chr6(+):30896898-30943470	--	--
Gm29686	up	42.06	42.06	4.81e-09	6.21e-08	chr16(-):51980376-51987289	predicted gene, 29686	--
Ptger2	up	41.86	41.86	1.95e-07	1.98e-06	chr14(+):44988111-45003820	prostaglandin E receptor 2 (subtype EP2)	ENSMUSG00000037759
Slfn8	up	41.58	41.58	8.14e-20	2.87e-18	chr11(-):83002158-83020810	schlafen 8	ENSMUSG00000035208
Stc2	up	41.36	41.36	1.14e-89	4.89e-87	chr11(-):31357986-31370061	stanniocalcin 2	ENSMUSG00000020303
Gbp5	up	40.17	40.17	8.76e-08	9.39e-07	chr3(+):142493977-142522344	guanylate binding protein 5	ENSMUSG00000105504
LOC106557447	up	39.98	39.98	3.6e-11	5.93e-10	chr4(-):88909854-88942042	uncharacterized LOC106557447	--
Ccl2	up	39.06	39.06	2.2e-246	2.21e-242	chr11(+):82035575-82037452	chemokine (C-C motif) ligand 2	ENSMUSG00000035385
Sectm1a	up	39.03	39.03	1.5e-19	5.19e-18	chr11(-):121067403-121081141	secreted and transmembrane 1A	ENSMUSG00000025165
Robo3	up	38.88	38.88	1.94e-11	3.3e-10	chr9(-):37415669-37433175	roundabout guidance receptor 3	ENSMUSG00000032128
Pydc4	up	38.79	38.79	0.0015	0.0068	chr1(-):173591951-173599276	pyrin domain containing 4	ENSMUSG00000073491
Oas1b	up	38.66	38.66	1.08e-19	3.77e-18	chr5(+):120812635-120824163	2'-5' oligoadenylate synthetase 1B	ENSMUSG00000029605
Gch1	up	38.5	38.5	3.19e-57	6.21e-55	chr14(-):47153895-47189414	GTP cyclohydrolase 1	ENSMUSG00000037580
Dhx58	up	38.47	38.47	6.87e-18	2.09e-16	chr11(-):100694704-100704271	DEXH (Asp-Glu-X-His) box polypeptide 58	ENSMUSG00000017830
Ifi204	up	37.86	37.86	3.67e-32	2.65e-30	chr1(-):173747290-173766944	interferon activated gene 204	ENSMUSG00000073489
P2rx3	up	37.84	37.84	1.45e-65	3.37e-63	chr2(-):84996552-85037104	purinergic receptor P2X, ligand-gated ion channel, 3	ENSMUSG00000027071
Tfap2b	up	36.84	36.84	1.8e-15	4.49e-14	chr1(+):19208912-19238845	transcription factor AP-2 beta	ENSMUSG00000025927
--	up	36.45	36.45	4.54e-23	1.94e-21	chr17(-):46406922-46408170	--	--
Rorb	up	36.16	36.16	2.91e-10	4.32e-09	chr19(-):18930609-19111196	RAR-related orphan receptor beta	ENSMUSG00000036192
Cd72	up	35.68	35.68	1.61e-15	4.03e-14	chr4(-):43446462-43454629	CD72 antigen	ENSMUSG00000028459
--	up	35.63	35.63	2.29e-16	6.19e-15	chr1(+):153305349-153306693	--	--
Il1rn	up	35.57	35.57	2.9e-26	1.52e-24	chr2(+):24336853-24351494	interleukin 1 receptor antagonist	ENSMUSG00000026981
H2-K1	up	34.96	34.96	3.34e-32	2.42e-30	chr17(-):33996013-34000347	histocompatibility 2, K1, K region	ENSMUSG00000061232
H2-K2	up	34.85	34.85	3.15e-70	8.31e-68	chr17(-):33974659-33978791	histocompatibility 2, K region locus 2	ENSMUSG00000067203
Tnfsf8	up	33.9	33.9	0.00304	0.0126	chr4(-):63832824-63861285	tumor necrosis factor (ligand) superfamily, member 8	ENSMUSG00000028362
Ms4a4c	up	33.79	33.79	2.36e-07	2.36e-06	chr19(+):11407659-11429715	membrane-spanning 4-domains, subfamily A, member 4C	ENSMUSG00000024675
Cfb	up	33.66	33.66	4.8e-249	7.21e-245	chr17(-):34856379-34862514	complement factor B	ENSMUSG00000090231
Gm12250	up	33.46	33.46	0.000155	0.000914	chr11(+):58183843-58190198	predicted gene 12250	ENSMUSG00000082292
Cmpk2	up	33.21	33.21	3.54e-90	1.57e-87	chr12(+):26469204-26479835	cytidine monophosphate (UMP-CMP) kinase 2, mitochondrial	ENSMUSG00000020638
--	up	33.2	33.2	1.84e-55	3.42e-53	chr8(-):61921371-61928029	--	--
Gbp3	up	33.14	33.14	1.09e-08	1.34e-07	chr3(+):142560044-142573213	guanylate binding protein 3	ENSMUSG00000028268
Asns	up	32.57	32.57	5.96e-230	3.58e-226	chr6(-):7675165-7693200	asparagine synthetase	ENSMUSG00000029752
Tor3a	up	31.98	31.98	2.46e-22	1e-20	chr1(-):156653617-156674357	torsin family 3, member A	ENSMUSG00000060519
AW112010	up	31.45	31.45	4.52e-70	1.17e-67	chr19(-):11047613-11050566	expressed sequence AW112010	ENSMUSG00000075010
Herc6	up	31.35	31.35	1.05e-233	7.86e-230	chr6(+):57580992-57665136	hect domain and RLD 6	ENSMUSG00000029798
Has1	up	31.06	31.06	5.3e-37	4.88e-35	chr17(-):17843323-17855206	hyaluronan synthase1	ENSMUSG00000003665
Csn3	up	30.98	30.98	0.0143	0.0462	chr5(+):87925579-87932550	casein kappa	ENSMUSG00000001622
Sp110	up	30.77	30.77	7.75e-72	2.14e-69	chr1(-):85576899-85603891	Sp110 nuclear body protein	ENSMUSG00000070034
H2-T-ps	up	30.03	30.03	1.87e-42	2.18e-40	chr17(-):36108586-36111689	histocompatibility 2, T region locus, pseudogene	ENSMUSG00000073405
Cdsn	up	29.99	29.99	6.05e-76	1.96e-73	chr17(+):35543101-35557180	corneodesmosin	ENSMUSG00000039518
Tnfaip2	up	29.97	29.97	6.32e-148	9.04e-145	chr12(+):111442658-111455017	tumor necrosis factor, alpha-induced protein 2	ENSMUSG00000021281
Plac8	up	29.85	29.85	1.44e-93	7.23e-91	chr5(-):100553733-100572225	placenta-specific 8	ENSMUSG00000029322
Lrg1	up	29.68	29.68	1.91e-07	1.94e-06	chr17(-):56119677-56121946	leucine-rich alpha-2-glycoprotein 1	ENSMUSG00000037095
Sp140	up	29.53	29.53	3.53e-89	1.49e-86	chr1(+):85600703-85645037	Sp140 nuclear body protein	ENSMUSG00000070031
Hcn4	up	29.36	29.36	2.66e-12	5e-11	chr9(+):58823412-58860955	hyperpolarization-activated, cyclic nucleotide-gated K+ 4	ENSMUSG00000032338
Cd274	up	28.8	28.8	0.00138	0.00632	chr19(+):29367438-29388096	CD274 antigen	ENSMUSG00000016496
C4b	up	28.4	28.4	4.24e-112	3.64e-109	chr17(-):34728380-34743897	complement component 4B (Chido blood group)	ENSMUSG00000073418
Slfn10-ps	up	28.08	28.08	1.21e-20	4.49e-19	chr11(-):83028130-83040534	schlafen 10, pseudogene	ENSMUSG00000072621
H2-T23	up	28.07	28.07	8.69e-28	4.99e-26	chr17(-):36029974-36032702	histocompatibility 2, T region locus 23	ENSMUSG00000067212
Aldh1l2	up	27.58	27.58	1.34e-212	5.77e-209	chr10(-):83487447-83534140	aldehyde dehydrogenase 1 family, member L2	ENSMUSG00000020256
--	up	27.25	27.25	0.0494	0.124	chr8(-):94422899-94434168	--	--
Ccl4	up	27	27	7.66e-11	1.21e-09	chr11(+):83662584-83664682	chemokine (C-C motif) ligand 4	ENSMUSG00000018930
Trim30d	up	26.94	26.94	1.16e-18	3.77e-17	chr7(-):104470017-104507851	tripartite motif-containing 30D	ENSMUSG00000057596
Serpina3g	up	26.47	26.47	3.03e-11	5.03e-10	chr12(+):104236147-104241944	serine (or cysteine) peptidase inhibitor, clade A, member 3G	ENSMUSG00000041481
Rtp4	up	26.41	26.41	6.27e-08	6.86e-07	chr16(+):23609919-23614222	receptor transporter protein 4	ENSMUSG00000033355
H2-Q4	up	26.38	26.38	1.38e-29	8.68e-28	chr17(+):35379616-35385290	histocompatibility 2, Q region locus 4	ENSMUSG00000035929
Klra2	up	26.32	26.32	4.31e-11	7.02e-10	chr6(-):131219235-131247362	killer cell lectin-like receptor, subfamily A, member 2	ENSMUSG00000030187
Pla1a	up	26.28	26.28	4.28e-44	5.29e-42	chr16(-):38396119-38433147	phospholipase A1 member A	ENSMUSG00000002847
Btc	up	25.84	25.84	6.16e-80	2.26e-77	chr5(-):91357261-91402995	betacellulin, epidermal growth factor family member	ENSMUSG00000082361
Apela	up	25.37	25.37	1.27e-30	8.48e-29	chr8(-):65028418-65037339	apelin receptor early endogenous ligand	ENSMUSG00000079042
--	up	24.96	24.96	0.035	0.0944	chr19(+):53542308-53542330	--	--
--	up	24.93	24.93	6.89e-39	7.07e-37	chr17(-):35377021-35380293	--	--
H2-D1	up	24.88	24.88	5.92e-30	3.79e-28	chr17(+):35263026-35267497	histocompatibility 2, D region locus 1	ENSMUSG00000073411
--	up	24.64	24.64	1.5e-18	4.82e-17	chr17(-):34197897-34200397	--	--
Rnd1	up	24.47	24.47	2.44e-119	2.71e-116	chr15(-):98663421-98677463	Rho family GTPase 1	ENSMUSG00000054855
Madcam1	up	24.33	24.33	8.01e-36	7e-34	chr10(+):79664559-79668547	mucosal vascular addressin cell adhesion molecule 1	ENSMUSG00000020310
Lif	up	24.23	24.23	5.81e-158	9.69e-155	chr11(+):4257568-4272514	leukemia inhibitory factor	ENSMUSG00000034394
Rgs16	up	24.09	24.09	9.09e-203	3.41e-199	chr1(+):153740351-153745468	regulator of G-protein signaling 16	ENSMUSG00000026475
Tnfrsf19	up	24.03	24.03	1.14e-15	2.9e-14	chr14(-):60963834-61046855	tumor necrosis factor receptor superfamily, member 19	ENSMUSG00000060548
Fgf5	up	23.42	23.42	1.1e-41	1.25e-39	chr5(+):98254183-98277032	fibroblast growth factor 5	ENSMUSG00000029337
Tpsab1	up	23.37	23.37	8.23e-23	3.45e-21	chr17(-):25343242-25345564	tryptase alpha/beta 1	ENSMUSG00000024173
Apol10b	up	23.36	23.36	1.07e-39	1.12e-37	chr15(-):77584158-77596125	apolipoprotein L 10B	ENSMUSG00000050014
--	up	22.88	22.88	2.53e-06	2.14e-05	chr13(-):24769463-24771703	--	--
Mlkl	up	22.82	22.82	2.26e-104	1.54e-101	chr8(-):111311797-111338205	mixed lineage kinase domain-like	ENSMUSG00000012519
Calca	up	22.78	22.78	4.81e-05	0.000318	chr7(-):114631480-114636357	calcitonin/calcitonin-related polypeptide, alpha	ENSMUSG00000030669
Tmem252	up	22.55	22.55	4.35e-29	2.69e-27	chr19(+):24674003-24679661	transmembrane protein 252	ENSMUSG00000048572
Bst2	up	22.34	22.34	3.33e-12	6.17e-11	chr8(-):71534258-71537438	bone marrow stromal cell antigen 2	ENSMUSG00000046718
Gbp6	up	22.21	22.21	0.000148	0.000876	chr5(-):105270704-105293699	guanylate binding protein 6	ENSMUSG00000104713
Ms4a4b	up	21.88	21.88	3.9e-08	4.39e-07	chr19(+):11443552-11463549	membrane-spanning 4-domains, subfamily A, member 4B	ENSMUSG00000056290
--	up	21.58	21.58	0.00023	0.0013	chr19(+):34611118-34611163	--	--
Xdh	up	21.57	21.57	9.44e-90	4.11e-87	chr17(-):73883897-73950198	xanthine dehydrogenase	ENSMUSG00000024066
Myo5b	up	21.48	21.48	5.53e-08	6.1e-07	chr18(+):74442605-74771477	myosin VB	ENSMUSG00000025885
Tbx1	up	21.35	21.35	1.2e-15	3.05e-14	chr16(-):18581704-18590671	T-box 1	ENSMUSG00000009097
Ifi203	up	20.62	20.62	6.97e-20	2.47e-18	chr1(-):173920405-173942674	interferon activated gene 203	ENSMUSG00000039997
--	up	20.61	20.61	5.67e-11	9.09e-10	chr17(-):34211312-34214459	--	--
Slfn1	up	20.53	20.53	8.17e-05	0.000512	chr11(+):83116820-83122669	schlafen 1	ENSMUSG00000078763
Syt4	up	20.48	20.48	3.47e-25	1.69e-23	chr18(-):31437808-31447415	synaptotagmin IV	ENSMUSG00000024261
Gm5431	up	20.38	20.38	2.59e-43	3.07e-41	chr11(-):48887422-48902153	predicted gene 5431	ENSMUSG00000058163
Ttc39b	up	20.1	20.1	3.72e-45	4.82e-43	chr4(-):83220301-83324241	tetratricopeptide repeat domain 39B	ENSMUSG00000038172
Oas1c	up	20.05	20.05	1.27e-28	7.67e-27	chr5(-):120800093-120812515	2'-5' oligoadenylate synthetase 1C	ENSMUSG00000001166
Ubd	up	20.03	20.03	2.57e-11	4.31e-10	chr17(+):37193891-37196101	ubiquitin D	ENSMUSG00000035186
Ucn2	up	19.98	19.98	3.23e-51	5.14e-49	chr9(+):108986163-108987164	urocortin 2	ENSMUSG00000049699
Smim3	up	19.83	19.83	3.48e-102	2.27e-99	chr18(-):60474193-60501987	small integral membrane protein 3	ENSMUSG00000038059
Slfn2	up	19.83	19.83	5.24e-63	1.16e-60	chr11(+):83065112-83070676	schlafen 2	ENSMUSG00000072620
Ddx58	up	19.82	19.82	5.82e-27	3.18e-25	chr4(-):40203777-40239827	DEAD (Asp-Glu-Ala-Asp) box polypeptide 58	ENSMUSG00000040296
Npw	up	19.78	19.78	2.25e-06	1.92e-05	chr17(-):24657330-24658425	neuropeptide W	ENSMUSG00000071230
Gadd45a	up	19.76	19.76	1.03e-108	7.54e-106	chr6(-):67035096-67037407	growth arrest and DNA-damage-inducible 45 alpha	ENSMUSG00000036390
Batf2	up	19.72	19.72	1.51e-06	1.33e-05	chr19(+):6140982-6172476	basic leucine zipper transcription factor, ATF-like 2	ENSMUSG00000039699
Sp100	up	19.66	19.66	4.84e-10	7.02e-09	chr1(+):85649988-85709995	nuclear antigen Sp100	ENSMUSG00000026222
Gadd45b	up	19.54	19.54	6.66e-96	3.71e-93	chr10(+):80930072-80932204	growth arrest and DNA-damage-inducible 45 beta	ENSMUSG00000015312
Trim34a // Trim34b	up	19.51	19.51	8.98e-13	1.77e-11	chr7(+):104244455-104340682	tripartite motif-containing 34A // tripartite motif-containing 34B	ENSMUSG00000056144, ENSMUSG00000090215
Cxcl1	up	19.25	19.25	1.93e-63	4.33e-61	chr5(+):90891245-90893115	chemokine (C-X-C motif) ligand 1	ENSMUSG00000029380
Slc5a5	up	19.14	19.14	2.63e-17	7.57e-16	chr8(-):70882890-70892757	solute carrier family 5 (sodium iodide symporter), member 5	ENSMUSG00000000792
Ppef1	up	19.09	19.09	1.05e-06	9.55e-06	chrX(-):160623094-160735765	protein phosphatase with EF hand calcium-binding domain 1	ENSMUSG00000062168
Psmb8	up	19.07	19.07	2.24e-08	2.63e-07	chr17(+):34198195-34201454	proteasome (prosome, macropain) subunit, beta type 8 (large multifunctional peptidase 7)	ENSMUSG00000024338
Krt17	up	18.69	18.69	5.24e-08	5.8e-07	chr11(-):100256216-100261029	keratin 17	ENSMUSG00000035557
Csrnp1	up	18.65	18.65	9.57e-66	2.25e-63	chr9(-):119971163-119984742	cysteine-serine-rich nuclear protein 1	ENSMUSG00000032515
Gcnt4	up	18.6	18.6	1.67e-59	3.39e-57	chr13(+):96924688-96950912	glucosaminyl (N-acetyl) transferase 4, core 2 (beta-1, 6-N-acetylglucosaminyltransferase)	ENSMUSG00000091387
Spon1	up	18.58	18.58	1.97e-44	2.48e-42	chr7(+):113765998-114043375	spondin 1, (f-spondin) extracellular matrix protein	ENSMUSG00000038156
Pvt1	up	18.48	18.48	5.2e-63	1.16e-60	chr15(+):62037984-62378096	plasmacytoma variant translocation 1	ENSMUSG00000097039
Mybpc2	up	18.35	18.35	0.000212	0.00121	chr7(-):44501699-44524669	myosin binding protein C, fast-type	ENSMUSG00000038670
Tfap2a	up	18.35	18.35	4.02e-23	1.72e-21	chr13(-):40715303-40734920	transcription factor AP-2, alpha	ENSMUSG00000021359
--	up	18.25	18.25	3.51e-166	6.59e-163	chr8(-):84972736-84978719	--	--
H2-T22	up	18.21	18.21	5.72e-101	3.44e-98	chr17(-):36037128-36042743	histocompatibility 2, T region locus 22	ENSMUSG00000056116
Misp	up	18.12	18.12	6.66e-19	2.21e-17	chr10(+):79821021-79830490	mitotic spindle positioning	ENSMUSG00000035852
--	up	17.75	17.75	1.93e-49	2.85e-47	chr10(-):67496360-67497707	--	--
Plscr2	up	17.72	17.72	3.29e-90	1.48e-87	chr9(+):92275602-92297752	phospholipid scramblase 2	ENSMUSG00000032372
Calcb	up	17.57	17.57	0.0311	0.086	chr7(+):114718643-114723365	calcitonin-related polypeptide, beta	ENSMUSG00000030666
Mir155hg	up	17.54	17.54	5e-13	1.01e-11	chr16(+):84713023-84715245	Mir155 host gene (non-protein coding)	ENSMUSG00000097418
--	up	17.5	17.5	7.98e-45	1.02e-42	chr11(+):118392732-118402093	--	--
Ly6a	up	17.41	17.41	8.41e-102	5.15e-99	chr15(-):74994877-74998031	lymphocyte antigen 6 complex, locus A	ENSMUSG00000075602
--	up	17.4	17.4	3.17e-08	3.64e-07	chr11(-):83023752-83024342	--	--
Lgals3bp	up	17.4	17.4	2.81e-16	7.52e-15	chr11(-):118392749-118401961	lectin, galactoside-binding, soluble, 3 binding protein	ENSMUSG00000033880
Majin	up	17.15	17.15	3.39e-05	0.000232	chr19(+):6184402-6224219	membrane anchored junction protein	ENSMUSG00000024786
Serpine1	up	17.11	17.11	2.33e-13	4.89e-12	chr5(-):137061504-137072272	serine (or cysteine) peptidase inhibitor, clade E, member 1	ENSMUSG00000037411
Xaf1	up	17.07	17.07	3.71e-17	1.06e-15	chr11(+):72301629-72313733	XIAP associated factor 1	ENSMUSG00000040483
Tlr3	up	16.58	16.58	1.07e-115	1.11e-112	chr8(-):45395665-45410619	toll-like receptor 3	ENSMUSG00000031639
Irgm2	up	16.36	16.36	8.1e-06	6.26e-05	chr11(+):58214974-58222782	immunity-related GTPase family M member 2	ENSMUSG00000069874
--	up	16.29	16.29	8.55e-42	9.77e-40	chr7(+):141009585-141010812	--	--
Mndal	up	16.18	16.18	1.33e-17	3.93e-16	chr1(-):173857221-173880188	myeloid nuclear differentiation antigen like	ENSMUSG00000090272
Pmaip1	up	15.96	15.96	6.25e-50	9.57e-48	chr18(+):66458532-66465558	phorbol-12-myristate-13-acetate-induced protein 1	ENSMUSG00000024521
--	up	15.7	15.7	7.38e-35	6.08e-33	chr11(-):49014075-49014788	--	--
LOC100041034	up	15.63	15.63	1.3e-22	5.39e-21	chr1_GL456211_random(-):145347-165926	Sp110 nuclear body protein pseudogene	--
Psmb9	up	15.59	15.59	4.27e-06	3.48e-05	chr17(-):34181988-34187375	proteasome (prosome, macropain) subunit, beta type 9 (large multifunctional peptidase 2)	ENSMUSG00000096727
Serpina3n	up	15.55	15.55	1.46e-11	2.52e-10	chr12(+):104406708-104414329	serine (or cysteine) peptidase inhibitor, clade A, member 3N	ENSMUSG00000021091
Arap2	up	15.55	15.55	5.15e-112	4.3e-109	chr5(-):62602445-62766177	ArfGAP with RhoGAP domain, ankyrin repeat and PH domain 2	ENSMUSG00000037999
Trim14	up	15.48	15.48	2.01e-34	1.63e-32	chr4(-):46493781-46536146	tripartite motif-containing 14	ENSMUSG00000039853
Gbp2	up	15.45	15.45	0.000393	0.00211	chr3(+):142620642-142638006	guanylate binding protein 2	ENSMUSG00000028270
Sypl2	up	15.41	15.41	0.023	0.0676	chr3(-):108211472-108226649	synaptophysin-like 2	ENSMUSG00000027887
4933433H22Rik	up	15.32	15.32	0.00274	0.0115	chr17(+):84078659-84089875	RIKEN cDNA 4933433H22 gene	--
--	up	14.98	14.98	8.59e-13	1.7e-11	chr11(-):82999509-82999536	--	--
Gbp9	up	14.91	14.91	5.2e-07	4.95e-06	chr5(-):105076466-105110292	guanylate-binding protein 9	ENSMUSG00000029298
Lck	up	14.91	14.91	1.08e-36	9.85e-35	chr4(-):129548344-129573641	lymphocyte protein tyrosine kinase	ENSMUSG00000000409
Clca3a1	up	14.7	14.7	2.34e-34	1.88e-32	chr3(-):144729677-144760977	chloride channel accessory 3A1	ENSMUSG00000056025
Cxcl11	up	14.65	14.65	5.18e-100	2.99e-97	chr5(-):92359544-92365486	chemokine (C-X-C motif) ligand 11	ENSMUSG00000060183
Loxl4	up	14.48	14.48	1.57e-34	1.28e-32	chr19(-):42592296-42612808	lysyl oxidase-like 4	ENSMUSG00000025185
Rin1	up	14.46	14.46	2.94e-27	1.63e-25	chr19(+):5050808-5057071	Ras and Rab interactor 1	ENSMUSG00000024883
Arc	up	14.44	14.44	3.41e-47	4.8e-45	chr15(-):74669081-74672572	activity regulated cytoskeletal-associated protein	ENSMUSG00000022602
Ch25h	up	14.36	14.36	2.43e-13	5.08e-12	chr19(-):34473134-34475638	cholesterol 25-hydroxylase	ENSMUSG00000050370
--	up	14.3	14.3	2.35e-45	3.1e-43	chr17(-):35262269-35263605	--	--
Helz2	up	14.24	14.24	4.39e-52	7.29e-50	chr2(-):181227615-181242028	helicase with zinc finger 2, transcriptional coactivator	ENSMUSG00000027580
Timp1	up	14.23	14.23	1.06e-69	2.68e-67	chrX(+):20870166-20874735	tissue inhibitor of metalloproteinase 1	ENSMUSG00000001131
Gbp7	up	14.16	14.16	4.45e-10	6.48e-09	chr3(+):142530336-142550151	guanylate binding protein 7	ENSMUSG00000040253
Ifitm3	up	14	14	8.13e-22	3.19e-20	chr7(-):141009590-141010759	interferon induced transmembrane protein 3	ENSMUSG00000025492
H2-M3	up	13.8	13.8	6.34e-41	6.95e-39	chr17(+):37270234-37274486	histocompatibility 2, M region locus 3	ENSMUSG00000016206
--	up	13.68	13.68	9.75e-06	7.41e-05	chr5(-):137720750-137720770	--	--
Psg17	up	13.61	13.61	2.7e-16	7.26e-15	chr7(-):18813938-18821607	pregnancy specific glycoprotein 17	ENSMUSG00000004540
Gbp11	up	13.59	13.59	1.11e-26	5.97e-25	chr5(-):105323026-105346476	guanylate binding protein 11	ENSMUSG00000092021
Nfil3	up	13.56	13.56	7.69e-101	4.53e-98	chr13(-):52967210-52981040	nuclear factor, interleukin 3, regulated	ENSMUSG00000056749
Uba7	up	13.46	13.46	6.19e-13	1.24e-11	chr9(+):107975560-107995007	ubiquitin-like modifier activating enzyme 7	ENSMUSG00000032596
Pla2g4c	up	13.31	13.31	3.98e-31	2.74e-29	chr7(+):13325667-13360668	phospholipase A2, group IVC (cytosolic, calcium-independent)	ENSMUSG00000033847
Ly6i	up	13.25	13.25	3.63e-07	3.53e-06	chr15(-):74979534-74983430	lymphocyte antigen 6 complex, locus I	ENSMUSG00000022586
Ifi27l2a	up	12.92	12.92	2.73e-10	4.06e-09	chr12(-):103433873-103443680	interferon, alpha-inducible protein 27 like 2A	ENSMUSG00000079017
--	up	12.85	12.85	1.06e-81	3.99e-79	chr15(-):74955050-74959907	--	--
Ly6e	up	12.81	12.81	2.45e-94	1.27e-91	chr15(+):74955051-74959905	lymphocyte antigen 6 complex, locus E	ENSMUSG00000022587
Pyhin1	up	12.81	12.81	1.76e-18	5.64e-17	chr1(+):173630859-173647928	pyrin and HIN domain family, member 1	ENSMUSG00000043263
Ddit3	up	12.65	12.65	9.42e-76	3.01e-73	chr10(+):127290793-127296288	DNA-damage inducible transcript 3	ENSMUSG00000025408
Trim21	up	12.61	12.61	5.6e-57	1.09e-54	chr7(-):102557920-102565482	tripartite motif-containing 21	ENSMUSG00000030966
Egr1	up	12.57	12.57	4.46e-193	1.22e-189	chr18(+):34859823-34864981	early growth response 1	ENSMUSG00000038418
Samd9l	up	12.43	12.43	8.08e-49	1.17e-46	chr6(-):3372260-3399573	sterile alpha motif domain containing 9-like	ENSMUSG00000047735
Lgals3	up	12.37	12.37	2.18e-69	5.41e-67	chr14(+):47373860-47386167	lectin, galactose binding, soluble 3	ENSMUSG00000050335
Inhba	up	12.2	12.2	2.25e-07	2.25e-06	chr13(+):16011851-16031608	inhibin beta-A	ENSMUSG00000041324
Vcam1	up	12.19	12.19	2.46e-95	1.3e-92	chr3(-):116109951-116129688	vascular cell adhesion molecule 1	ENSMUSG00000027962
Cxcl14	up	12.06	12.06	1.81e-140	2.47e-137	chr13(-):56288647-56296551	chemokine (C-X-C motif) ligand 14	ENSMUSG00000021508
Cd80	up	12.02	12.02	6.38e-15	1.52e-13	chr16(+):38455560-38496337	CD80 antigen	ENSMUSG00000075122
Ptx3	up	11.95	11.95	1.25e-32	9.29e-31	chr3(+):66219887-66225806	pentraxin related gene	ENSMUSG00000027832
Eda2r	up	11.9	11.9	1.99e-15	4.96e-14	chrX(-):97333837-97377216	ectodysplasin A2 receptor	ENSMUSG00000034457
Apol6	up	11.82	11.82	1.67e-12	3.21e-11	chr15(+):77044729-77057108	apolipoprotein L 6	ENSMUSG00000033576
Maff	up	11.8	11.8	2.18e-115	2.18e-112	chr15(+):79346619-79359076	v-maf musculoaponeurotic fibrosarcoma oncogene family, protein F (avian)	ENSMUSG00000042622
Serpina3h	up	11.79	11.79	0.0201	0.0606	chr12(+):104247895-104254405	serine (or cysteine) peptidase inhibitor, clade A, member 3H	ENSMUSG00000041449
Casp4	up	11.75	11.75	6.26e-55	1.14e-52	chr9(+):5308849-5336791	caspase 4, apoptosis-related cysteine peptidase	ENSMUSG00000033538
Parp9	up	11.69	11.69	3.65e-55	6.73e-53	chr16(+):35938470-35972621	poly (ADP-ribose) polymerase family, member 9	ENSMUSG00000022906
Dtx3l	up	11.65	11.65	2.92e-10	4.33e-09	chr16(-):35926512-35939027	deltex 3-like, E3 ubiquitin ligase	ENSMUSG00000049502
1700007G11Rik	up	11.61	11.61	1.32e-11	2.3e-10	chr5(+):98329304-98802019	RIKEN cDNA 1700007G11 gene	ENSMUSG00000057816
Igtp	up	11.57	11.57	0.00149	0.00678	chr11(+):58199555-58207591	interferon gamma induced GTPase	ENSMUSG00000078853
Aim1	up	11.5	11.5	1.89e-20	6.94e-19	chr10(-):43950307-44004846	absent in melanoma 1	ENSMUSG00000019866
Gadd45g	up	11.44	11.44	1.19e-54	2.14e-52	chr13(+):51846670-51848475	growth arrest and DNA-damage-inducible 45 gamma	ENSMUSG00000021453
Amn	up	11.29	11.29	2.78e-11	4.64e-10	chr12(+):111271096-111276426	amnionless	ENSMUSG00000021278
Il11	up	11.21	11.21	6.55e-16	1.71e-14	chr7(-):4772373-4782858	interleukin 11	ENSMUSG00000004371
Scimp	up	11.2	11.2	2.23e-10	3.35e-09	chr11(-):70790932-70812562	SLP adaptor and CSK interacting membrane protein	ENSMUSG00000057135
Tnfrsf12a	up	11.2	11.2	9.54e-115	9.24e-112	chr17(-):23675445-23677451	tumor necrosis factor receptor superfamily, member 12a	ENSMUSG00000023905
Wif1	up	11.19	11.19	6.23e-09	7.9e-08	chr10(+):121034002-121100643	Wnt inhibitory factor 1	ENSMUSG00000020218
Tap1	up	11.17	11.17	1.12e-05	8.38e-05	chr17(+):34187552-34197225	transporter 1, ATP-binding cassette, sub-family B (MDR/TAP)	ENSMUSG00000037321
--	up	11.11	11.11	2.36e-12	4.46e-11	chr11(-):82997875-82999002	--	--
Slfn5	up	11.07	11.07	2.04e-38	2.02e-36	chr11(+):82952094-82964850	schlafen 5	ENSMUSG00000054404
--	up	11.04	11.04	2.42e-08	2.83e-07	chr17(+):44735844-44737612	--	--
Tnc	up	11	11	8.27e-111	6.71e-108	chr4(-):63959785-64047015	tenascin C	ENSMUSG00000028364
A930015D03Rik	up	11	11	3.89e-50	6.03e-48	chr17(+):35994453-36038441	RIKEN cDNA A930015D03 gene	ENSMUSG00000092368
Runx2	up	10.9	10.9	8.17e-20	2.88e-18	chr17(-):44495987-44814797	runt related transcription factor 2	ENSMUSG00000039153
Myo16	up	10.86	10.86	2.67e-56	5e-54	chr8(+):10153911-10634741	myosin XVI	ENSMUSG00000039057
Syn2	up	10.85	10.85	1.94e-09	2.63e-08	chr6(+):115134902-115282626	synapsin II	ENSMUSG00000009394
AI607873	up	10.75	10.75	3.42e-16	9.08e-15	chr1(-):173723430-173741809	expressed sequence AI607873	ENSMUSG00000073490
Fam46b	up	10.62	10.62	1.51e-29	9.45e-28	chr4(+):133480132-133487940	family with sequence similarity 46, member B	ENSMUSG00000046694
C3	up	10.59	10.59	1.07e-24	5.05e-23	chr17(-):57203967-57228136	complement component 3	ENSMUSG00000024164
D630010B17Rik	up	10.54	10.54	1.43e-19	4.94e-18	chr15(+):94247201-94255606	RIKEN cDNA D630010B17 gene	--
Hdc	up	10.48	10.48	2.64e-08	3.07e-07	chr2(-):126593662-126618680	histidine decarboxylase	ENSMUSG00000027360
Arhgap8	up	10.44	10.44	2.5e-35	2.12e-33	chr15(+):84720052-84774483	Rho GTPase activating protein 8	ENSMUSG00000078954
Lgals9	up	10.39	10.39	3.67e-46	5.01e-44	chr11(-):78962979-78984924	lectin, galactose binding, soluble 9	ENSMUSG00000001123
Atp1b4	up	10.36	10.36	0.000157	0.000923	chrX(+):38316122-38336784	ATPase, (Na+)/K+ transporting, beta 4 polypeptide	ENSMUSG00000016327
Sema4f	up	10.36	10.36	7.26e-13	1.44e-11	chr6(-):82911886-82939769	sema domain, immunoglobulin domain (Ig), TM domain, and short cytoplasmic domain	ENSMUSG00000000627
Ccl7	up	10.34	10.34	2.08e-77	6.93e-75	chr11(+):82045710-82047521	chemokine (C-C motif) ligand 7	ENSMUSG00000035373
Il18bp	up	10.3	10.3	3.55e-50	5.53e-48	chr7(-):102015076-102018690	interleukin 18 binding protein	ENSMUSG00000070427
Cass4	up	10.24	10.24	1.58e-21	6.11e-20	chr2(+):172393794-172433757	Cas scaffolding protein family member 4	ENSMUSG00000074570
--	up	10.16	10.16	2.69e-27	1.5e-25	chr2(-):17342673-17346132	--	--
Cth	up	10.03	10.03	1.56e-21	6.03e-20	chr3(-):157894249-157925063	cystathionase (cystathionine gamma-lyase)	ENSMUSG00000028179
--	up	9.96	9.96	5.66e-35	4.69e-33	chr4(+):156203269-156210561	--	--
--	up	9.95	9.95	8.3e-06	6.4e-05	chr11(+):119447255-119449864	--	--
Slc8a3	up	9.94	9.94	3.45e-14	7.78e-13	chr12(-):81197915-81333181	solute carrier family 8 (sodium/calcium exchanger), member 3	ENSMUSG00000079055
Parp12	up	9.89	9.89	1.31e-52	2.22e-50	chr6(-):39086409-39118353	poly (ADP-ribose) polymerase family, member 12	ENSMUSG00000038507
Ifi35	up	9.77	9.77	1.47e-29	9.2e-28	chr11(+):101448410-101458701	interferon-induced protein 35	ENSMUSG00000010358
Abcb1b	up	9.74	9.74	3.71e-47	5.21e-45	chr5(+):8798146-8866314	ATP-binding cassette, sub-family B (MDR/TAP), member 1B	ENSMUSG00000028970
Slc7a3	up	9.73	9.73	2.67e-32	1.94e-30	chrX(-):101079210-101085406	solute carrier family 7 (cationic amino acid transporter, y+ system), member 3	ENSMUSG00000031297
Ube2l6	up	9.7	9.7	1.45e-72	4.23e-70	chr2(+):84798826-84810176	ubiquitin-conjugating enzyme E2L 6	ENSMUSG00000027078
Ndst4	up	9.68	9.68	1.08e-09	1.52e-08	chr3(+):125404076-125724986	N-deacetylase/N-sulfotransferase (heparin glucosaminyl) 4	ENSMUSG00000027971
Csf3r	up	9.66	9.66	6.2e-09	7.86e-08	chr4(+):126024659-126044975	colony stimulating factor 3 receptor (granulocyte)	ENSMUSG00000028859
Snhg15	up	9.63	9.63	8.38e-58	1.64e-55	chr11(-):6524542-6528762	small nucleolar RNA host gene 15	ENSMUSG00000085156
Lrrtm2	up	9.61	9.61	4.14e-35	3.44e-33	chr18(-):35209003-35215026	leucine rich repeat transmembrane neuronal 2	ENSMUSG00000071862
Pak3	up	9.54	9.54	5.91e-08	6.48e-07	chrX(+):143518590-143797796	p21 protein (Cdc42/Rac)-activated kinase 3	ENSMUSG00000031284
Bcl3	up	9.43	9.43	3.4e-65	7.87e-63	chr7(-):19808462-19822755	B cell leukemia/lymphoma 3	ENSMUSG00000053175
Nfkbie	up	9.43	9.43	6.3e-61	1.33e-58	chr17(+):45555699-45563169	nuclear factor of kappa light polypeptide gene enhancer in B cells inhibitor, epsilon	ENSMUSG00000023947
Il15	up	9.32	9.32	6.27e-26	3.22e-24	chr8(-):82331618-82403224	interleukin 15	ENSMUSG00000031712
Cyp4f18	up	9.22	9.22	6.6e-15	1.57e-13	chr8(-):71988482-72009628	cytochrome P450, family 4, subfamily f, polypeptide 18	ENSMUSG00000003484
Tslp	up	9.21	9.21	1.08e-18	3.51e-17	chr18(+):32815377-32819799	thymic stromal lymphopoietin	ENSMUSG00000024379
Stat1	up	9.2	9.2	5.82e-07	5.5e-06	chr1(+):52119436-52161865	signal transducer and activator of transcription 1	ENSMUSG00000026104
Osmr	up	9.12	9.12	8.88e-16	2.28e-14	chr15(-):6813577-6874969	oncostatin M receptor	ENSMUSG00000022146
Trim72	up	9.11	9.11	9.96e-06	7.57e-05	chr7(+):128004378-128011393	tripartite motif-containing 72	ENSMUSG00000042828
B2m	up	9.09	9.09	3.98e-56	7.44e-54	chr2(+):122147685-122153083	beta-2 microglobulin	ENSMUSG00000060802
C2	up	9.05	9.05	3.87e-38	3.8e-36	chr17(-):34862602-34882101	complement component 2 (within H-2S)	ENSMUSG00000024371
--	up	9.03	9.03	5.71e-54	9.98e-52	chr11(+):119467222-119487417	--	--
Myf6	up	8.97	8.97	8.99e-07	8.25e-06	chr10(-):107492853-107494744	myogenic factor 6	ENSMUSG00000035923
B430306N03Rik	up	8.93	8.93	2.37e-06	2.02e-05	chr17(+):48315302-48327024	RIKEN cDNA B430306N03 gene	ENSMUSG00000043740
Rln1	up	8.86	8.86	7.1e-05	0.000451	chr19(-):29331698-29334670	relaxin 1	ENSMUSG00000039097
Hspb8	up	8.85	8.85	8.82e-42	1e-39	chr5(-):116408491-116422864	heat shock protein 8	ENSMUSG00000041548
Dpf3	up	8.85	8.85	1.28e-16	3.53e-15	chr12(-):83213751-83487738	D4, zinc and double PHD fingers, family 3	ENSMUSG00000021221
Ankrd2	up	8.84	8.84	0.0081	0.029	chr19(+):42036000-42045110	ankyrin repeat domain 2 (stretch responsive muscle)	ENSMUSG00000025172
Fpr2	up	8.77	8.77	2.31e-06	1.97e-05	chr17(+):17887822-17971677	formyl peptide receptor 2	ENSMUSG00000052270
Il15ra	up	8.76	8.76	3.16e-12	5.87e-11	chr2(+):11705293-11733985	interleukin 15 receptor, alpha chain	ENSMUSG00000023206
Gm14005	up	8.74	8.74	1.57e-56	2.98e-54	chr2(-):128298663-128429589	predicted gene 14005	ENSMUSG00000074813
Apod	up	8.73	8.73	7.65e-105	5.35e-102	chr16(-):31296211-31314808	apolipoprotein D	ENSMUSG00000022548
Fam26f	up	8.7	8.7	0.0327	0.0896	chr10(-):34126069-34127984	family with sequence similarity 26, member F	ENSMUSG00000046031
Gbp8	up	8.69	8.69	8.42e-05	0.000527	chr5(-):105014153-105053561	guanylate-binding protein 8	ENSMUSG00000034438
Rprm	up	8.69	8.69	3.56e-17	1.01e-15	chr2(-):54084093-54085553	reprimo, TP53 dependent G2 arrest mediator candidate	ENSMUSG00000075334
Batf3	up	8.65	8.65	1.29e-34	1.06e-32	chr1(+):191097879-191108947	basic leucine zipper transcription factor, ATF-like 3	ENSMUSG00000026630
Fam167b	up	8.6	8.6	1.36e-17	4.03e-16	chr4(-):129576816-129578580	family with sequence similarity 167, member B	ENSMUSG00000050493
Zc3hav1	up	8.59	8.59	2.02e-50	3.17e-48	chr6(-):38305286-38354604	zinc finger CCCH type, antiviral 1	ENSMUSG00000029826
9530082P21Rik	up	8.56	8.56	7.47e-29	4.58e-27	chr17(+):23743233-23754065	RIKEN cDNA 9530082P21 gene	ENSMUSG00000097006
4833419F23Rik	up	8.49	8.49	7.93e-09	9.91e-08	chr18(+):4353546-4368945	RIKEN cDNA 4833419F23 gene	--
Myof	up	8.45	8.45	1.34e-75	4.18e-73	chr19(-):37899036-38043577	myoferlin	ENSMUSG00000048612
Atp10a	up	8.42	8.42	1.09e-76	3.59e-74	chr7(+):58658202-58829426	ATPase, class V, type 10A	ENSMUSG00000025324
Moxd1	up	8.41	8.41	2.42e-56	4.57e-54	chr10(+):24223515-24302790	monooxygenase, DBH-like 1	ENSMUSG00000020000
Fbp2	up	8.38	8.38	7.63e-07	7.08e-06	chr13(-):62836879-62858423	fructose bisphosphatase 2	ENSMUSG00000021456
Bcl2a1d	up	8.34	8.34	2.55e-08	2.97e-07	chr9(-):88723288-88731873	B cell leukemia/lymphoma 2 related protein A1d	ENSMUSG00000099974
Artn	up	8.31	8.31	3.33e-05	0.000228	chr4(-):117926160-117929765	artemin	ENSMUSG00000028539
Lag3	up	8.21	8.21	5.21e-26	2.68e-24	chr6(-):124904360-124911705	lymphocyte-activation gene 3	ENSMUSG00000030124
Apobec3	up	8.16	8.16	1.21e-75	3.82e-73	chr15(+):79892408-79915906	apolipoprotein B mRNA editing enzyme, catalytic polypeptide 3	ENSMUSG00000009585
4933412E12Rik	up	8.16	8.16	1.57e-18	5.03e-17	chr10(+):116950562-116963279	RIKEN cDNA 4933412E12 gene	ENSMUSG00000112627
Atf3	up	8.13	8.13	6.45e-65	1.48e-62	chr1(-):191170296-191218039	activating transcription factor 3	ENSMUSG00000026628
Bcl2a1a	up	7.99	7.99	2.74e-07	2.71e-06	chr9(+):88956920-88962416	B cell leukemia/lymphoma 2 related protein A1a	ENSMUSG00000102037
9330188P03Rik	up	7.94	7.94	7.29e-46	9.82e-44	chr14(+):105589476-105603902	RIKEN cDNA 9330188P03 gene	ENSMUSG00000115149
Cacng1	up	7.92	7.92	0.000571	0.00293	chr11(-):107703218-107716522	calcium channel, voltage-dependent, gamma subunit 1	ENSMUSG00000020722
Arhgap36	up	7.92	7.92	0.000304	0.00168	chrX(+):49448321-49500241	Rho GTPase activating protein 36	ENSMUSG00000036198
Trim54	up	7.92	7.92	0.000744	0.00369	chr5(+):31116612-31137625	tripartite motif-containing 54	ENSMUSG00000062077
Myh8	up	7.91	7.91	0.0015	0.00679	chr11(+):67277124-67308634	myosin, heavy polypeptide 8, skeletal muscle, perinatal	ENSMUSG00000055775
Sesn2	up	7.87	7.87	1.25e-36	1.13e-34	chr4(-):132492034-132510501	sestrin 2	ENSMUSG00000028893
Tuba8	up	7.85	7.85	8.9e-08	9.52e-07	chr6(+):121210734-121226854	tubulin, alpha 8	ENSMUSG00000030137
Stx11	up	7.83	7.83	1.76e-99	1e-96	chr10(-):12939983-12964259	syntaxin 11	ENSMUSG00000039232
Rbm43	up	7.83	7.83	1.46e-61	3.14e-59	chr2(-):51924448-51935164	RNA binding motif protein 43	ENSMUSG00000036249
Bend6	up	7.79	7.79	0.000297	0.00165	chr1(-):33852055-33907791	BEN domain containing 6	ENSMUSG00000042182
Gem	up	7.76	7.76	3.53e-36	3.12e-34	chr4(+):11704445-11714993	GTP binding protein (gene overexpressed in skeletal muscle)	ENSMUSG00000028214
Olfr1372-ps1	up	7.69	7.69	1.09e-10	1.69e-09	chr11(-):52154877-52158844	olfactory receptor 1372, pseudogene 1	ENSMUSG00000108218
Cebpd	up	7.69	7.69	4.64e-116	4.98e-113	chr16(+):15887006-15891031	CCAAT/enhancer binding protein (C/EBP), delta	ENSMUSG00000071637
Socs3	up	7.67	7.67	7.54e-61	1.58e-58	chr11(-):117966089-117969366	suppressor of cytokine signaling 3	ENSMUSG00000053113
Stat2	up	7.63	7.63	2e-36	1.78e-34	chr10(+):128270498-128292853	signal transducer and activator of transcription 2	ENSMUSG00000040033
Trdn	up	7.59	7.59	1.66e-08	1.99e-07	chr10(+):33083483-33476709	triadin	ENSMUSG00000019787
Fas	up	7.59	7.59	6.41e-39	6.6e-37	chr19(+):34290659-34327770	Fas (TNF receptor superfamily member 6)	ENSMUSG00000024778
Ifit2	up	7.58	7.58	5.65e-88	2.26e-85	chr19(+):34550694-34576534	interferon-induced protein with tetratricopeptide repeats 2	ENSMUSG00000045932
Mylk2	up	7.57	7.57	3.51e-11	5.8e-10	chr2(+):152909682-152923065	myosin, light polypeptide kinase 2, skeletal muscle	ENSMUSG00000027470
Sphk1	up	7.57	7.57	5.32e-15	1.28e-13	chr11(+):116531911-116536675	sphingosine kinase 1	ENSMUSG00000061878
A430105I19Rik	up	7.56	7.56	6.88e-40	7.25e-38	chr2(-):118754145-118762664	RIKEN cDNA A430105I19 gene	ENSMUSG00000045838
Cpa4	up	7.54	7.54	1.19e-07	1.25e-06	chr6(+):30568369-30592417	carboxypeptidase A4	ENSMUSG00000039070
Ckm	up	7.51	7.51	0.0051	0.0196	chr7(+):19411092-19422843	creatine kinase, muscle	ENSMUSG00000030399
Trim25	up	7.48	7.48	1.54e-45	2.03e-43	chr11(+):88999402-89020293	tripartite motif-containing 25	ENSMUSG00000000275
Bid	up	7.47	7.47	1.05e-38	1.06e-36	chr6(-):120891930-120916843	BH3 interacting domain death agonist	ENSMUSG00000004446
--	up	7.47	7.47	1.16e-23	5.16e-22	chr7(+):126565918-126566860	--	--
Apobr	up	7.45	7.45	1.56e-58	3.13e-56	chr7(+):126584941-126589124	apolipoprotein B receptor	ENSMUSG00000042759
Il17ra	up	7.44	7.44	1.76e-18	5.64e-17	chr6(+):120463197-120483729	interleukin 17 receptor A	ENSMUSG00000002897
Phyhipl	up	7.42	7.42	2.86e-16	7.66e-15	chr10(-):70557686-70599292	phytanoyl-CoA hydroxylase interacting protein-like	ENSMUSG00000037747
E030003E18Rik // Aldh1a1	up	7.42	7.42	7.62e-19	2.51e-17	chr19(+):20492583-20643463	RIKEN cDNA E030003E18 gene // aldehyde dehydrogenase family 1, subfamily A1	ENSMUSG00000053279
Hbegf	up	7.41	7.41	1.34e-114	1.25e-111	chr18(-):36504927-36515806	heparin-binding EGF-like growth factor	ENSMUSG00000024486
--	up	7.4	7.4	0.00627	0.0233	chr2(-):76913944-76915719	--	--
Arhgef2	up	7.4	7.4	1.33e-63	3.01e-61	chr3(+):88616142-88648052	rho/rac guanine nucleotide exchange factor (GEF) 2	ENSMUSG00000028059
Plaur	up	7.32	7.32	2.26e-34	1.82e-32	chr7(+):24462428-24475968	plasminogen activator, urokinase receptor	ENSMUSG00000046223
Tapbp	up	7.29	7.29	2.24e-32	1.63e-30	chr17(+):33919478-33929291	TAP binding protein	ENSMUSG00000024308
Tmem106a	up	7.29	7.29	1.6e-43	1.92e-41	chr11(+):101582240-101591786	transmembrane protein 106A	ENSMUSG00000034947
Ntrk1	up	7.28	7.28	3.53e-08	4.02e-07	chr3(-):87778244-87795164	neurotrophic tyrosine kinase, receptor, type 1	ENSMUSG00000028072
Irf9	up	7.24	7.24	1.1e-33	8.58e-32	chr14(+):55603985-55610030	interferon regulatory factor 9	ENSMUSG00000002325
Atp2a1	up	7.23	7.23	0.00135	0.00619	chr7(-):126445859-126463104	ATPase, Ca++ transporting, cardiac muscle, fast twitch 1	ENSMUSG00000030730
Prr32	up	7.22	7.22	6.27e-05	0.000404	chrX(+):45090904-45092788	proline rich 32	ENSMUSG00000037086
Eif2ak2	up	7.2	7.2	6.16e-35	5.08e-33	chr17(-):78852550-78882572	eukaryotic translation initiation factor 2-alpha kinase 2	ENSMUSG00000024079
Ndst3	up	7.2	7.2	8.48e-14	1.85e-12	chr3(-):123526174-123690853	N-deacetylase/N-sulfotransferase (heparan glucosaminyl) 3	ENSMUSG00000027977
Upp1	up	7.18	7.18	4.96e-22	1.97e-20	chr11(+):9118008-9136169	uridine phosphorylase 1	ENSMUSG00000020407
Myc	up	7.13	7.13	5.82e-72	1.62e-69	chr15(+):61985341-61990361	myelocytomatosis oncogene	ENSMUSG00000022346
Myot	up	7.11	7.11	0.013	0.0429	chr18(+):44334073-44355727	myotilin	ENSMUSG00000024471
Tnnc2	up	7.08	7.08	0.00121	0.00561	chr2(-):164777164-164779734	troponin C2, fast	ENSMUSG00000017300
Apobec1	up	7.03	7.03	4.79e-70	1.23e-67	chr6(-):122577792-122602444	apolipoprotein B mRNA editing enzyme, catalytic polypeptide 1	ENSMUSG00000040613
Dhrs7c	up	7.03	7.03	5.3e-06	4.26e-05	chr11(+):67798271-67816005	dehydrogenase/reductase (SDR family) member 7C	ENSMUSG00000033044
Dusp5	up	7.02	7.02	3.92e-35	3.28e-33	chr19(+):53529318-53541322	dual specificity phosphatase 5	ENSMUSG00000034765
Tnfrsf14	up	7.01	7.01	4.49e-11	7.31e-10	chr4(-):154919691-154928077	tumor necrosis factor receptor superfamily, member 14 (herpesvirus entry mediator)	ENSMUSG00000042333
Lef1	up	6.98	6.98	2.93e-17	8.38e-16	chr3(+):131110297-131224357	lymphoid enhancer binding factor 1	ENSMUSG00000027985
Noct	up	6.98	6.98	3.31e-67	8.01e-65	chr3(+):51224447-51251654	nocturnin	ENSMUSG00000023087
Zfp365	up	6.96	6.96	1.62e-19	5.59e-18	chr10(-):67886107-67912662	zinc finger protein 365	ENSMUSG00000037855
Pgam2	up	6.96	6.96	0.00103	0.00491	chr11(-):5801637-5803796	phosphoglycerate mutase 2	ENSMUSG00000020475
Klhl41	up	6.95	6.95	0.00316	0.013	chr2(+):69670035-69684239	kelch-like 41	ENSMUSG00000075307
Ripk2	up	6.92	6.92	2.38e-60	4.9e-58	chr4(-):16122742-16163643	receptor (TNFRSF)-interacting serine-threonine kinase 2	ENSMUSG00000041135
Arhgap20	up	6.92	6.92	1.06e-06	9.6e-06	chr9(+):51765336-51853059	Rho GTPase activating protein 20	ENSMUSG00000053199
Myoz1	up	6.91	6.91	0.00247	0.0105	chr14(-):20649102-20656540	myozenin 1	ENSMUSG00000068697
4930599N23Rik	up	6.91	6.91	2.43e-12	4.59e-11	chr6(+):39118473-39148312	RIKEN cDNA 4930599N23 gene	ENSMUSG00000073144
Igfbp3	up	6.86	6.86	8.55e-138	1.07e-134	chr11(-):7206095-7213923	insulin-like growth factor binding protein 3	ENSMUSG00000020427
Tnfsf10	up	6.86	6.86	9.96e-07	9.07e-06	chr3(+):27317027-27342973	tumor necrosis factor (ligand) superfamily, member 10	ENSMUSG00000039304
--	up	6.84	6.84	2.19e-19	7.43e-18	chr10(-):17723220-17725675	--	--
Ldb3	up	6.83	6.83	0.0193	0.0587	chr14(-):34526699-34588687	LIM domain binding 3	ENSMUSG00000021798
Nr1h4	up	6.83	6.83	1.85e-05	0.000134	chr10(-):89454234-89533622	nuclear receptor subfamily 1, group H, member 4	ENSMUSG00000047638
Chchd10	up	6.82	6.82	6.29e-42	7.21e-40	chr10(+):75933130-75937750	coiled-coil-helix-coiled-coil-helix domain containing 10	ENSMUSG00000049422
Tnnt3	up	6.82	6.82	0.000886	0.0043	chr7(+):142498836-142516009	troponin T3, skeletal, fast	ENSMUSG00000061723
Angpt1	up	6.81	6.81	1.36e-17	4.03e-16	chr15(-):42424667-42676978	angiopoietin 1	ENSMUSG00000022309
Mylpf	up	6.77	6.77	0.00295	0.0123	chr7(+):127208899-127214287	myosin light chain, phosphorylatable, fast skeletal muscle	ENSMUSG00000030672
Fcgr4	up	6.76	6.76	1.54e-08	1.86e-07	chr1(+):171018920-171029761	Fc receptor, IgG, low affinity IV	ENSMUSG00000059089
Ncoa7	up	6.75	6.75	4.93e-93	2.43e-90	chr10(-):30629026-30803328	nuclear receptor coactivator 7	ENSMUSG00000039697
Slamf9	up	6.75	6.75	2.79e-16	7.48e-15	chr1(+):172475360-172478575	SLAM family member 9	ENSMUSG00000026548
Trim6	up	6.73	6.73	5.8e-09	7.4e-08	chr7(+):104218792-104235152	tripartite motif-containing 6	ENSMUSG00000072244
Kif21b	up	6.71	6.71	1.67e-38	1.66e-36	chr1(+):136131390-136178001	kinesin family member 21B	ENSMUSG00000041642
Slc2a9	up	6.7	6.7	0.000206	0.00118	chr5(-):38349273-38502152	solute carrier family 2 (facilitated glucose transporter), member 9	ENSMUSG00000005107
Icam1	up	6.69	6.69	1.27e-24	5.93e-23	chr9(+):21015940-21028813	intercellular adhesion molecule 1	ENSMUSG00000037405
Phlda1	up	6.69	6.69	6.91e-57	1.32e-54	chr10(+):111506286-111508649	pleckstrin homology like domain, family A, member 1	ENSMUSG00000020205
Slfn9	up	6.68	6.68	6.87e-52	1.13e-49	chr11(-):82978412-82991832	schlafen 9	ENSMUSG00000069793
Trim12c	up	6.66	6.66	2.01e-22	8.26e-21	chr7(-):104338754-104353363	tripartite motif-containing 12C	ENSMUSG00000057143
--	up	6.65	6.65	1.5e-31	1.05e-29	chr9(-):122306130-122310928	--	--
Hist1h2bn	up	6.64	6.64	6.26e-11	9.99e-10	chr13(+):21754123-21754553	histone cluster 1, H2bn	ENSMUSG00000095217
Lmod3	up	6.63	6.63	0.00388	0.0155	chr6(-):97238528-97252780	leiomodin 3 (fetal)	ENSMUSG00000044086
Acta1	up	6.6	6.6	0.00618	0.023	chr8(-):123891758-123894775	actin, alpha 1, skeletal muscle	ENSMUSG00000031972
Adamdec1	up	6.58	6.58	0.0172	0.0538	chr14(-):68563385-68582095	ADAM-like, decysin 1	ENSMUSG00000022057
Rasa4	up	6.57	6.57	1.99e-61	4.25e-59	chr5(+):136083914-136111858	RAS p21 protein activator 4	ENSMUSG00000004952
Slfn3	up	6.57	6.57	5.53e-13	1.11e-11	chr11(+):83191330-83215143	schlafen 3	ENSMUSG00000018986
Vaultrc5	up	6.56	6.56	0.00363	0.0146	chr18(+):36801763-36802107	vault RNA component 5	ENSMUSG00000065145
Irf5	up	6.55	6.55	3.13e-44	3.91e-42	chr6(+):29526625-29541871	interferon regulatory factor 5	ENSMUSG00000029771
Parp3	up	6.53	6.53	3e-10	4.45e-09	chr9(-):106470322-106476950	poly (ADP-ribose) polymerase family, member 3	ENSMUSG00000023249
Stag3	up	6.53	6.53	2.41e-18	7.62e-17	chr5(+):138280509-138312392	stromal antigen 3	ENSMUSG00000036928
Nmi	up	6.53	6.53	2.91e-08	3.35e-07	chr2(-):51948499-51973208	N-myc (and STAT) interactor	ENSMUSG00000026946
Mitd1	up	6.5	6.5	6.27e-48	8.97e-46	chr1(-):37874801-37890412	MIT, microtubule interacting and transport, domain containing 1	ENSMUSG00000026088
Myom3	up	6.48	6.48	0.000164	0.000961	chr4(+):135759715-135815567	myomesin family, member 3	ENSMUSG00000037139
Myom2	up	6.45	6.45	0.00831	0.0296	chr8(+):15057653-15133541	myomesin 2	ENSMUSG00000031461
Cav3	up	6.45	6.45	0.00818	0.0292	chr6(+):112459505-112472871	caveolin 3	ENSMUSG00000062694
Hes7	up	6.45	6.45	4.82e-06	3.89e-05	chr11(+):69120448-69123259	hairy and enhancer of split 7 (Drosophila)	ENSMUSG00000023781
Cox6a2	up	6.43	6.43	0.00241	0.0103	chr7(-):128205436-128206366	cytochrome c oxidase subunit VIa polypeptide 2	ENSMUSG00000030785
Tmem140	up	6.43	6.43	7.58e-19	2.5e-17	chr6(+):34863143-34874946	transmembrane protein 140	ENSMUSG00000057137
Adar	up	6.42	6.42	8.85e-42	1e-39	chr3(+):89715022-89753454	adenosine deaminase, RNA-specific	ENSMUSG00000027951
Smpd3	up	6.42	6.42	7.81e-09	9.77e-08	chr8(-):106252548-106337988	sphingomyelin phosphodiesterase 3, neutral	ENSMUSG00000031906
--	up	6.4	6.4	3.34e-19	1.12e-17	chr2(-):101793559-101796700	--	--
Parp11	up	6.37	6.37	1.92e-66	4.63e-64	chr6(+):127446838-127494261	poly (ADP-ribose) polymerase family, member 11	ENSMUSG00000037997
Rnf135	up	6.35	6.35	1.48e-49	2.21e-47	chr11(+):80183870-80199753	ring finger protein 135	ENSMUSG00000020707
Ampd1	up	6.34	6.34	0.0102	0.0352	chr3(+):103074014-103099720	adenosine monophosphate deaminase 1	ENSMUSG00000070385
Mrln	up	6.34	6.34	0.0237	0.0692	chr10(+):70204664-70219711	myoregulin	ENSMUSG00000019933
Mocos	up	6.33	6.33	1.69e-36	1.51e-34	chr18(+):24653691-24701573	molybdenum cofactor sulfurase	ENSMUSG00000039616
--	up	6.33	6.33	0.0189	0.0578	chr12(-):101221720-101221951	--	--
Osgin1	up	6.32	6.32	2.97e-05	0.000206	chr8(+):119437162-119446255	oxidative stress induced growth inhibitor 1	ENSMUSG00000074063
Slc7a5	up	6.31	6.31	2.91e-70	7.73e-68	chr8(-):121881146-121907688	solute carrier family 7 (cationic amino acid transporter, y+ system), member 5	ENSMUSG00000040010
--	up	6.31	6.31	0.0108	0.0369	chr11(+):94970027-94970076	--	--
Cited2	up	6.31	6.31	5.26e-80	1.95e-77	chr10(+):17723225-17725673	Cbp/p300-interacting transactivator, with Glu/Asp-rich carboxy-terminal domain, 2	ENSMUSG00000039910
Tcap	up	6.3	6.3	0.00282	0.0118	chr11(+):98383811-98384953	titin-cap	ENSMUSG00000007877
Ier2	up	6.29	6.29	2.4e-60	4.9e-58	chr8(-):84659551-84662854	immediate early response 2	ENSMUSG00000053560
Tnni2	up	6.26	6.26	0.00279	0.0117	chr7(+):142441830-142444405	troponin I, skeletal, fast 2	ENSMUSG00000031097
Actn3	up	6.24	6.24	0.000269	0.0015	chr19(-):4861216-4877909	actinin alpha 3	ENSMUSG00000006457
Zfp36	up	6.2	6.2	2.38e-95	1.28e-92	chr7(-):28376784-28380253	zinc finger protein 36	ENSMUSG00000044786
Erap1	up	6.19	6.19	2.1e-35	1.79e-33	chr13(+):74639845-74692585	endoplasmic reticulum aminopeptidase 1	ENSMUSG00000021583
Car13	up	6.17	6.17	2.67e-50	4.17e-48	chr3(+):14641727-14663002	carbonic anhydrase 13	ENSMUSG00000027555
Cebpb	up	6.17	6.17	4.48e-48	6.44e-46	chr2(+):167688915-167690432	CCAAT/enhancer binding protein (C/EBP), beta	ENSMUSG00000056501
2410006H16Rik	up	6.16	6.16	8.97e-72	2.45e-69	chr11(+):62602875-62604807	RIKEN cDNA 2410006H16 gene	ENSMUSG00000086841
Lgals7	up	6.15	6.15	0.000132	0.000791	chr7(+):28864386-28866284	lectin, galactose binding, soluble 7	ENSMUSG00000053522
5430416N02Rik	up	6.11	6.11	1.51e-44	1.91e-42	chr5(-):100420842-100429535	RIKEN cDNA 5430416N02 gene	ENSMUSG00000097772
Bcl6	up	6.1	6.1	5.98e-30	3.82e-28	chr16(-):23965050-23988852	B cell leukemia/lymphoma 6	ENSMUSG00000022508
Ccl9	up	6.09	6.09	4.61e-44	5.68e-42	chr11(-):83572917-83578636	chemokine (C-C motif) ligand 9	ENSMUSG00000019122
Csf1	up	6.09	6.09	2.42e-40	2.6e-38	chr3(-):107741049-107760470	colony stimulating factor 1 (macrophage)	ENSMUSG00000014599
Parp14	up	6.08	6.08	1.03e-53	1.77e-51	chr16(-):35832878-35871500	poly (ADP-ribose) polymerase family, member 14	ENSMUSG00000034422
--	up	6.08	6.08	3.04e-06	2.54e-05	chr17(+):70834647-70836186	--	--
Rpl3l	up	6.07	6.07	3.98e-05	0.000268	chr17(+):24727829-24736149	ribosomal protein L3-like	ENSMUSG00000002500
2610307P16Rik	up	6.05	6.05	4.28e-35	3.56e-33	chr13(-):28460034-28885422	RIKEN cDNA 2610307P16 gene	ENSMUSG00000085936
Tnfrsf11b	up	6.04	6.04	3.75e-15	9.15e-14	chr15(-):54250619-54278484	tumor necrosis factor receptor superfamily, member 11b (osteoprotegerin)	ENSMUSG00000063727
Muc1	up	6.04	6.04	4.41e-42	5.07e-40	chr3(+):89229056-89233381	mucin 1, transmembrane	ENSMUSG00000042784
F3	up	6.04	6.04	1.82e-32	1.33e-30	chr3(+):121723537-121735052	coagulation factor III	ENSMUSG00000028128
Fblim1	up	6.02	6.02	7.02e-21	2.64e-19	chr4(-):141576062-141606052	filamin binding LIM protein 1	ENSMUSG00000006219
Adamts6	up	6	6	9.98e-16	2.55e-14	chr13(+):104287835-104496695	a disintegrin-like and metallopeptidase (reprolysin type) with thrombospondin type 1 motif, 6	ENSMUSG00000046169
Hpse	up	6	6	1.65e-23	7.19e-22	chr5(-):100679486-100719716	heparanase	ENSMUSG00000035273
Casp1	up	5.96	5.96	3.35e-14	7.56e-13	chr9(+):5298517-5307289	caspase 1	ENSMUSG00000025888
Znfx1	up	5.94	5.94	1.57e-58	3.13e-56	chr2(-):167035799-167063017	zinc finger, NFX1-type containing 1	ENSMUSG00000039501
Arntl2	up	5.92	5.92	2.21e-15	5.49e-14	chr6(+):146805530-146833529	aryl hydrocarbon receptor nuclear translocator-like 2	ENSMUSG00000040187
--	up	5.9	5.9	2.48e-10	3.7e-09	chr11(+):7211922-7214422	--	--
Shisa5	up	5.89	5.89	7.96e-73	2.37e-70	chr9(+):109038567-109057792	shisa family member 5	ENSMUSG00000025647
Acer2	up	5.89	5.89	3.41e-16	9.06e-15	chr4(+):86874414-86934821	alkaline ceramidase 2	ENSMUSG00000038007
Wdr27	up	5.88	5.88	1.01e-05	7.64e-05	chr17(-):14818672-14943159	WD repeat domain 27	ENSMUSG00000046991
Mthfd2	up	5.88	5.88	5.05e-66	1.21e-63	chr6(-):83305694-83317604	methylenetetrahydrofolate dehydrogenase (NAD+ dependent), methenyltetrahydrofolate cyclohydrolase	ENSMUSG00000005667
Mybpc1	up	5.87	5.87	0.0254	0.0732	chr10(-):88518279-88605152	myosin binding protein C, slow-type	ENSMUSG00000020061
Tmem74	up	5.87	5.87	2.02e-05	0.000144	chr15(-):43861623-43870037	transmembrane protein 74	ENSMUSG00000054409
Gm53	up	5.84	5.84	3.84e-17	1.09e-15	chr11(+):96251660-96264484	predicted gene 53	ENSMUSG00000078706
1700007K13Rik	up	5.78	5.78	1.03e-05	7.8e-05	chr2(-):28462003-28466324	RIKEN cDNA 1700007K13 gene	ENSMUSG00000026831
Fitm1	up	5.78	5.78	0.0133	0.0438	chr14(+):55575674-55576954	fat storage-inducing transmembrane protein 1	ENSMUSG00000022215
Gm16675	up	5.78	5.78	5.44e-11	8.76e-10	chr8(-):46730970-46739516	predicted gene, 16675	ENSMUSG00000097534
Hsd11b1	up	5.78	5.78	1.34e-13	2.87e-12	chr1(-):193221633-193264047	hydroxysteroid 11-beta dehydrogenase 1	ENSMUSG00000016194
Cd300lf	up	5.76	5.76	9.39e-10	1.33e-08	chr11(-):115116214-115133992	CD300 molecule like family member F	ENSMUSG00000047798
Nckap5	up	5.74	5.74	2.03e-15	5.04e-14	chr1(-):125913637-126830632	NCK-associated protein 5	ENSMUSG00000049690
Slc15a3	up	5.73	5.73	4.19e-28	2.46e-26	chr19(+):10842536-10859362	solute carrier family 15, member 3	ENSMUSG00000024737
Pml	up	5.72	5.72	2.99e-25	1.47e-23	chr9(-):58217179-58249788	promyelocytic leukemia	ENSMUSG00000036986
Ckmt2	up	5.72	5.72	0.0304	0.0846	chr13(-):91853387-91876885	creatine kinase, mitochondrial 2	ENSMUSG00000021622
Bdkrb2	up	5.72	5.72	1.26e-42	1.47e-40	chr12(+):105563172-105595237	bradykinin receptor, beta 2	ENSMUSG00000021070
Jade2	up	5.69	5.69	3.8e-12	6.97e-11	chr11(-):51813448-51857653	jade family PHD finger 2	ENSMUSG00000020387
Fosl2	up	5.69	5.69	2.13e-82	8.1e-80	chr5(+):32135849-32157831	fos-like antigen 2	ENSMUSG00000029135
--	up	5.67	5.67	1.91e-07	1.94e-06	chr11(+):94133485-94155776	--	--
Il33	up	5.66	5.66	1.02e-27	5.83e-26	chr19(+):29925112-29960718	interleukin 33	ENSMUSG00000024810
Angptl4	up	5.66	5.66	4.37e-51	6.91e-49	chr17(-):33773750-33781576	angiopoietin-like 4	ENSMUSG00000002289
Scube3	up	5.66	5.66	1.01e-17	3.03e-16	chr17(+):28142518-28173027	signal peptide, CUB domain, EGF-like 3	ENSMUSG00000038677
Dusp2	up	5.65	5.65	4.41e-15	1.07e-13	chr2(+):127336158-127338376	dual specificity phosphatase 2	ENSMUSG00000027368
Prr5l	up	5.63	5.63	1.16e-06	1.05e-05	chr2(-):101714285-101883027	proline rich 5 like	ENSMUSG00000032841
Thbs2	up	5.61	5.61	8.94e-75	2.77e-72	chr17(-):14665500-14694262	thrombospondin 2	ENSMUSG00000023885
Des	up	5.6	5.6	0.000578	0.00296	chr1(+):75360292-75368579	desmin	ENSMUSG00000026208
Asb2	up	5.6	5.6	1.01e-08	1.25e-07	chr12(-):103321144-103356001	ankyrin repeat and SOCS box-containing 2	ENSMUSG00000021200
Socs1	up	5.59	5.59	1.1e-25	5.59e-24	chr16(-):10782243-10785538	suppressor of cytokine signaling 1	ENSMUSG00000038037
Kcna4	up	5.59	5.59	8.22e-10	1.17e-08	chr2(+):107290589-107298504	potassium voltage-gated channel, shaker-related subfamily, member 4	ENSMUSG00000042604
Tap2	up	5.57	5.57	3.38e-06	2.8e-05	chr17(+):34204479-34216321	transporter 2, ATP-binding cassette, sub-family B (MDR/TAP)	ENSMUSG00000024339
Avil	up	5.57	5.57	1.22e-09	1.71e-08	chr10(+):127000709-127020994	advillin	ENSMUSG00000025432
Myl1	up	5.56	5.56	0.00205	0.00897	chr1(-):66924298-66945056	myosin, light polypeptide 1	ENSMUSG00000061816
Greb1	up	5.55	5.55	2.57e-06	2.18e-05	chr12(-):16670615-16800886	gene regulated by estrogen in breast cancer protein	ENSMUSG00000036523
Pnpt1	up	5.54	5.54	5.03e-93	2.44e-90	chr11(+):29130744-29162528	polyribonucleotide nucleotidyltransferase 1	ENSMUSG00000020464
Wnt11	up	5.51	5.51	7.38e-26	3.78e-24	chr7(+):98835110-98855195	wingless-type MMTV integration site family, member 11	ENSMUSG00000015957
--	up	5.48	5.48	1.41e-10	2.15e-09	chr11(+):119426062-119430304	--	--
Krt7	up	5.47	5.47	1.37e-08	1.65e-07	chr15(+):101412402-101430313	keratin 7	ENSMUSG00000023039
Slc6a9	up	5.45	5.45	1.44e-70	3.89e-68	chr4(+):117834504-117875196	solute carrier family 6 (neurotransmitter transporter, glycine), member 9	ENSMUSG00000028542
Hoxb9	up	5.42	5.42	9.23e-50	1.39e-47	chr11(+):96271330-96276591	homeobox B9	ENSMUSG00000020875
--	up	5.39	5.39	2.01e-06	1.73e-05	chr3(+):138079703-138081497	--	--
Anxa1	up	5.37	5.37	2.51e-46	3.44e-44	chr19(-):20373428-20390675	annexin A1	ENSMUSG00000024659
Zfas1	up	5.35	5.35	2.22e-40	2.39e-38	chr2(+):167062934-167065861	zinc finger, NFX1-type containing 1, antisense RNA 1	ENSMUSG00000074578
Fgr	up	5.34	5.34	1.39e-05	0.000103	chr4(+):132974095-133002714	FGR proto-oncogene, Src family tyrosine kinase	ENSMUSG00000028874
Gda	up	5.34	5.34	4.01e-11	6.57e-10	chr19(-):21391307-21473448	guanine deaminase	ENSMUSG00000058624
Nrap	up	5.32	5.32	0.0164	0.0517	chr19(-):56320041-56390038	nebulin-related anchoring protein	ENSMUSG00000049134
Carmn	up	5.32	5.32	0.00491	0.0189	chr18(-):61645878-61665538	cardiac mesoderm enhancer-associated non-coding RNA	ENSMUSG00000097324
Actc1	up	5.31	5.31	0.00704	0.0257	chr2(-):114047282-114052875	actin, alpha, cardiac muscle 1	ENSMUSG00000068614
Slc25a33	up	5.31	5.31	2.02e-14	4.66e-13	chr4(-):149744036-149774267	solute carrier family 25, member 33	ENSMUSG00000028982
Birc3	up	5.3	5.3	3.09e-37	2.87e-35	chr9(-):7848703-7873170	baculoviral IAP repeat-containing 3	ENSMUSG00000032000
Bhlhe40	up	5.3	5.3	1.8e-77	6.08e-75	chr6(+):108660628-108666925	basic helix-loop-helix family, member e40	ENSMUSG00000030103
Snhg12	up	5.27	5.27	1.31e-45	1.74e-43	chr4(+):132308674-132311024	small nucleolar RNA host gene 12	ENSMUSG00000086290
Irf1	up	5.27	5.27	0.00198	0.00869	chr11(+):53770014-53778374	interferon regulatory factor 1	ENSMUSG00000018899
Baiap2l1	up	5.26	5.26	5.57e-07	5.28e-06	chr5(-):144264525-144358113	BAI1-associated protein 2-like 1	ENSMUSG00000038859
F2rl1	up	5.25	5.25	4.56e-27	2.5e-25	chr13(-):95511732-95525240	coagulation factor II (thrombin) receptor-like 1	ENSMUSG00000021678
LOC100038947 // Sirpb1c	up	5.25	5.25	1.36e-06	1.21e-05	chr3(-):15795147-15848512	signal-regulatory protein beta 1-like // signal-regulatory protein beta 1C	ENSMUSG00000074677
Myoz2	up	5.25	5.25	0.0402	0.105	chr3(-):123006206-123034987	myozenin 2	ENSMUSG00000028116
Trim12a	up	5.24	5.24	4.2e-05	0.000281	chr7(-):104299899-104315495	tripartite motif-containing 12A	ENSMUSG00000066258
Cpa2	up	5.24	5.24	8.49e-20	2.99e-18	chr6(+):30541642-30564472	carboxypeptidase A2, pancreatic	ENSMUSG00000071553
Pvalb	up	5.24	5.24	0.00757	0.0274	chr15(-):78191114-78206400	parvalbumin	ENSMUSG00000005716
Spaca9	up	5.23	5.23	0.00142	0.00648	chr2(-):28692080-28701687	sperm acrosome associated 9	ENSMUSG00000026809
Clec1a	up	5.22	5.22	3.64e-07	3.54e-06	chr6(-):129424772-129452000	C-type lectin domain family 1, member a	ENSMUSG00000033082
Arid5a	up	5.21	5.21	9.68e-36	8.38e-34	chr1(+):36307733-36324029	AT rich interactive domain 5A (MRF1-like)	ENSMUSG00000037447
Cebpg	up	5.21	5.21	4.02e-32	2.89e-30	chr7(-):35046423-35056585	CCAAT/enhancer binding protein (C/EBP), gamma	ENSMUSG00000056216
Cxadr	up	5.19	5.19	1.41e-15	3.56e-14	chr16(+):78301671-78359785	coxsackie virus and adenovirus receptor	ENSMUSG00000022865
Smpx	up	5.18	5.18	0.0175	0.0545	chrX(+):157698973-157752599	small muscle protein, X-linked	ENSMUSG00000041476
Ltbp2	up	5.17	5.17	8.29e-17	2.31e-15	chr12(-):84783213-84876532	latent transforming growth factor beta binding protein 2	ENSMUSG00000002020
Hspb7	up	5.17	5.17	0.0132	0.0435	chr4(+):141420778-141425310	heat shock protein family, member 7 (cardiovascular)	ENSMUSG00000006221
Hes1	up	5.13	5.13	1.76e-23	7.69e-22	chr16(+):30065340-30067795	hairy and enhancer of split 1 (Drosophila)	ENSMUSG00000022528
Enpp4	up	5.13	5.13	1.41e-20	5.2e-19	chr17(-):44096309-44105809	ectonucleotide pyrophosphatase/phosphodiesterase 4	ENSMUSG00000023961
Rrad	up	5.11	5.11	1.52e-20	5.58e-19	chr8(-):104628066-104631321	Ras-related associated with diabetes	ENSMUSG00000031880
Akap6	up	5.1	5.1	1.66e-07	1.7e-06	chr12(+):52699331-53151015	A kinase (PRKA) anchor protein 6	ENSMUSG00000061603
Lsp1	up	5.09	5.09	5.62e-50	8.66e-48	chr7(+):142460809-142494868	lymphocyte specific 1	ENSMUSG00000018819
Mb	up	5.08	5.08	0.0488	0.123	chr15(-):77015489-77050668	myoglobin	ENSMUSG00000018893
Trim56	up	5.07	5.07	2.82e-12	5.28e-11	chr5(-):137111284-137116208	tripartite motif-containing 56	ENSMUSG00000043279
Synpo2l	up	5.03	5.03	0.0218	0.0647	chr14(-):20658948-20668354	synaptopodin 2-like	ENSMUSG00000039376
Rgs4	up	5	5	9.98e-13	1.95e-11	chr1(-):169741486-169747643	regulator of G-protein signaling 4	ENSMUSG00000038530
Slc7a1	up	4.99	4.99	9.84e-29	5.97e-27	chr5(-):148327412-148399904	solute carrier family 7 (cationic amino acid transporter, y+ system), member 1	ENSMUSG00000041313
Nr1h3	up	4.98	4.98	2.33e-20	8.47e-19	chr2(-):91184061-91195116	nuclear receptor subfamily 1, group H, member 3	ENSMUSG00000002108
Igf2bp1	up	4.98	4.98	9.96e-22	3.88e-20	chr11(-):95957163-96005944	insulin-like growth factor 2 mRNA binding protein 1	ENSMUSG00000013415
Epsti1	up	4.97	4.97	9.05e-14	1.98e-12	chr14(+):77904238-78002657	epithelial stromal interaction 1 (breast)	ENSMUSG00000022014
Prkag3	up	4.97	4.97	8.91e-05	0.000555	chr1(-):74738922-74748956	protein kinase, AMP-activated, gamma 3 non-catatlytic subunit	ENSMUSG00000006542
Adora2a	up	4.95	4.95	9.88e-44	1.21e-41	chr10(+):75316877-75334794	adenosine A2a receptor	ENSMUSG00000020178
Gna14	up	4.94	4.94	3.88e-14	8.74e-13	chr19(+):16435667-16610820	guanine nucleotide binding protein, alpha 14	ENSMUSG00000024697
Pkp2	up	4.92	4.92	1.44e-12	2.79e-11	chr16(+):16213313-16272712	plakophilin 2	ENSMUSG00000041957
Stx3	up	4.92	4.92	7.6e-06	5.91e-05	chr19(-):11775118-11819403	syntaxin 3	ENSMUSG00000041488
--	up	4.89	4.89	0.0108	0.0367	chr15(-):100105234-100108162	--	--
Npy5r	up	4.88	4.88	6.7e-21	2.53e-19	chr8(-):66679965-66688096	neuropeptide Y receptor Y5	ENSMUSG00000044014
Nfkbia	up	4.86	4.86	5.91e-39	6.1e-37	chr12(-):55489409-55492647	nuclear factor of kappa light polypeptide gene enhancer in B cells inhibitor, alpha	ENSMUSG00000021025
Serpinb6c	up	4.85	4.85	5.05e-20	1.8e-18	chr13(-):33879817-33905708	serine (or cysteine) peptidase inhibitor, clade B, member 6c	ENSMUSG00000052180
Igf2os	up	4.85	4.85	4.4e-12	8.04e-11	chr7(+):142659680-142670356	insulin-like growth factor 2, opposite strand	ENSMUSG00000086266
Zfpm2	up	4.84	4.84	9.96e-06	7.57e-05	chr15(+):40655033-41104592	zinc finger protein, multitype 2	ENSMUSG00000022306
Klk10	up	4.83	4.83	1.48e-06	1.31e-05	chr7(+):43781054-43785410	kallikrein related-peptidase 10	ENSMUSG00000030693
Tspo	up	4.83	4.83	1.03e-69	2.62e-67	chr15(+):83563573-83574202	translocator protein	ENSMUSG00000041736
Ascc3	up	4.82	4.82	3.92e-39	4.06e-37	chr10(+):50592667-50851202	activating signal cointegrator 1 complex subunit 3	ENSMUSG00000038774
Hrh1	up	4.8	4.8	2.84e-15	7e-14	chr6(+):114397935-114483298	histamine receptor H1	ENSMUSG00000053004
Cdyl2	up	4.8	4.8	6.94e-07	6.49e-06	chr8(-):116568724-116732991	chromodomain protein, Y chromosome-like 2	ENSMUSG00000031758
Gfod1	up	4.8	4.8	5.49e-29	3.37e-27	chr13(-):43195519-43304174	glucose-fructose oxidoreductase domain containing 1	ENSMUSG00000051335
--	up	4.79	4.79	0.0167	0.0525	chr18(+):43321034-43321321	--	--
--	up	4.79	4.79	0.000209	0.0012	chr16(+):18416682-18421973	--	--
Nnmt	up	4.79	4.79	3.34e-25	1.63e-23	chr9(-):48591877-48605125	nicotinamide N-methyltransferase	ENSMUSG00000032271
Atf5	up	4.78	4.78	9.09e-54	1.57e-51	chr7(-):44812256-44816658	activating transcription factor 5	ENSMUSG00000038539
Gm8773	up	4.77	4.77	4.12e-05	0.000276	chr5(+):5573799-5576203	predicted gene 8773	ENSMUSG00000073234
Ier5l	up	4.75	4.75	1.36e-43	1.64e-41	chr2(-):30471538-30474222	immediate early response 5-like	ENSMUSG00000089762
Pik3r5	up	4.75	4.75	1.39e-08	1.68e-07	chr11(+):68432120-68497847	phosphoinositide-3-kinase, regulatory subunit 5, p101	ENSMUSG00000020901
Apobec2	up	4.74	4.74	0.0277	0.0784	chr17(-):48419231-48432730	apolipoprotein B mRNA editing enzyme, catalytic polypeptide 2	ENSMUSG00000040694
Spsb1	up	4.74	4.74	2.15e-19	7.34e-18	chr4(-):149896286-149955038	splA/ryanodine receptor domain and SOCS box containing 1	ENSMUSG00000039911
Tceal7	up	4.72	4.72	0.00865	0.0306	chrX(+):136224041-136226100	transcription elongation factor A (SII)-like 7	ENSMUSG00000079428
Ltb	up	4.72	4.72	0.000127	0.000762	chr17(+):35194507-35196391	lymphotoxin B	ENSMUSG00000024399
Serinc2	up	4.71	4.71	7.01e-09	8.82e-08	chr4(-):130253497-130275586	serine incorporator 2	ENSMUSG00000023232
Clu	up	4.71	4.71	4.04e-15	9.82e-14	chr14(+):65968483-65981548	clusterin	ENSMUSG00000022037
Ccr5	up	4.7	4.7	1.48e-24	6.89e-23	chr9(+):124121542-124127442	chemokine (C-C motif) receptor 5	ENSMUSG00000079227
Adgb	up	4.69	4.69	1.07e-12	2.08e-11	chr10(-):10335703-10472314	androglobin	ENSMUSG00000050994
--	up	4.69	4.69	3.17e-05	0.000218	chr10(-):86731754-86732795	--	--
Tnnc1	up	4.69	4.69	0.0289	0.0812	chr14(+):31208312-31211711	troponin C, cardiac/slow skeletal	ENSMUSG00000091898
Hey2	up	4.67	4.67	0.0218	0.0648	chr10(-):30832359-30842784	hairy/enhancer-of-split related with YRPW motif 2	ENSMUSG00000019789
--	up	4.65	4.65	8.81e-10	1.25e-08	chr10(+):4334545-4335262	--	--
Rpp38	up	4.64	4.64	3.87e-21	1.48e-19	chr2(-):3328949-3332629	ribonuclease P/MRP 38 subunit	ENSMUSG00000049950
Kcnab1	up	4.64	4.64	1.31e-06	1.17e-05	chr3(+):64949212-65378225	potassium voltage-gated channel, shaker-related subfamily, beta member 1	ENSMUSG00000027827
Stc1	up	4.64	4.64	6.33e-11	1.01e-09	chr14(+):69029279-69041401	stanniocalcin 1	ENSMUSG00000014813
Daxx	up	4.63	4.63	5.28e-43	6.24e-41	chr17(+):33909445-33915589	Fas death domain-associated protein	ENSMUSG00000002307
Dzip1l	up	4.63	4.63	4.77e-12	8.66e-11	chr9(+):99629531-99670075	DAZ interacting protein 1-like	ENSMUSG00000037784
Trpm6	up	4.61	4.61	5.33e-14	1.18e-12	chr19(+):18749983-18892510	transient receptor potential cation channel, subfamily M, member 6	ENSMUSG00000024727
Ccnd2	up	4.59	4.59	6.69e-27	3.64e-25	chr6(-):127125167-127151048	cyclin D2	ENSMUSG00000000184
Hist1h1b	up	4.58	4.58	1.36e-06	1.21e-05	chr13(-):21779832-21780627	histone cluster 1, H1b	ENSMUSG00000058773
Klf10	up	4.58	4.58	1.23e-37	1.18e-35	chr15(-):38291464-38300711	Kruppel-like factor 10	ENSMUSG00000037465
Enc1	up	4.56	4.56	1.33e-11	2.3e-10	chr13(+):97241102-97253040	ectodermal-neural cortex 1	ENSMUSG00000041773
Ddr2	up	4.56	4.56	5.81e-24	2.63e-22	chr1(-):169972308-170110559	discoidin domain receptor family, member 2	ENSMUSG00000026674
Aldh1b1	up	4.56	4.56	9.72e-08	1.03e-06	chr4(+):45799022-45804608	aldehyde dehydrogenase 1 family, member B1	ENSMUSG00000035561
Nts	up	4.56	4.56	0.000406	0.00217	chr10(-):102481758-102490435	neurotensin	ENSMUSG00000019890
Gm19705	up	4.56	4.56	2.07e-06	1.78e-05	chr1(+):136683395-136690806	predicted gene, 19705	ENSMUSG00000097113
--	up	4.55	4.55	1.07e-12	2.08e-11	chr7(+):18864166-18865402	--	--
Stk32c	up	4.53	4.53	1.51e-09	2.07e-08	chr7(-):139103638-139213307	serine/threonine kinase 32C	ENSMUSG00000015981
Pfkfb4	up	4.52	4.52	2.27e-25	1.12e-23	chr9(+):108991902-109032197	6-phosphofructo-2-kinase/fructose-2, 6-biphosphatase 4	ENSMUSG00000025648
Tgif1	up	4.51	4.51	3.87e-79	1.38e-76	chr17(-):70844205-70853532	TGFB-induced factor homeobox 1	ENSMUSG00000047407
B3gnt3	up	4.5	4.5	6.79e-05	0.000434	chr8(-):71690446-71703535	UDP-GlcNAc:betaGal beta-1, 3-N-acetylglucosaminyltransferase 3	ENSMUSG00000031803
Trex1 // Atrip	up	4.5	4.5	2.56e-34	2.06e-32	chr9(-):109054331-109074124	three prime repair exonuclease 1 // ATR interacting protein	ENSMUSG00000025646, ENSMUSG00000049734
Cyb5r1	up	4.49	4.49	1.22e-43	1.48e-41	chr1(+):134400361-134411738	cytochrome b5 reductase 1	ENSMUSG00000026456
Bcat1	up	4.49	4.49	1.85e-32	1.35e-30	chr6(-):144993836-145076186	branched chain aminotransferase 1, cytosolic	ENSMUSG00000030268
Adgrg3	up	4.48	4.48	2.85e-05	0.000198	chr8(+):95017692-95045247	adhesion G protein-coupled receptor G3	ENSMUSG00000060470
Spp1	up	4.47	4.47	4.07e-38	3.98e-36	chr5(+):104435111-104441053	secreted phosphoprotein 1	ENSMUSG00000029304
Otud1	up	4.46	4.46	2.65e-45	3.47e-43	chr2(+):19658062-19660590	OTU domain containing 1	ENSMUSG00000043415
Mpeg1	up	4.46	4.46	3.63e-54	6.42e-52	chr19(+):12460777-12465284	macrophage expressed gene 1	ENSMUSG00000046805
Hoxb2	up	4.46	4.46	1.46e-22	6.07e-21	chr11(+):96351632-96354016	homeobox B2	ENSMUSG00000075588
Zufsp	up	4.46	4.46	6.37e-33	4.82e-31	chr10(-):33919141-33951260	zinc finger with UFM1-specific peptidase domain	ENSMUSG00000039531
Mov10	up	4.45	4.45	2.79e-35	2.36e-33	chr3(-):104794836-104818565	Moloney leukemia virus 10	ENSMUSG00000002227
--	up	4.45	4.45	3.01e-12	5.61e-11	chr18(-):84719002-84720777	--	--
--	up	4.45	4.45	4.45e-08	4.96e-07	chr18(-):75358639-75367075	--	--
Fos	up	4.45	4.45	3.6e-38	3.55e-36	chr12(+):85473889-85477273	FBJ osteosarcoma oncogene	ENSMUSG00000021250
Csf2rb	up	4.44	4.44	4.45e-22	1.78e-20	chr15(+):78325798-78353847	colony stimulating factor 2 receptor, beta, low-affinity (granulocyte-macrophage)	ENSMUSG00000071713
Smad7	up	4.43	4.43	1.82e-22	7.52e-21	chr18(+):75367365-75395934	SMAD family member 7	ENSMUSG00000025880
Pcgf5	up	4.42	4.42	9.63e-33	7.23e-31	chr19(+):36348454-36456217	polycomb group ring finger 5	ENSMUSG00000024805
Vegfa	up	4.41	4.41	6.07e-45	7.79e-43	chr17(-):46016996-46032377	vascular endothelial growth factor A	ENSMUSG00000023951
Lrrfip1	up	4.4	4.4	2.41e-43	2.88e-41	chr1(+):90998727-91128944	leucine rich repeat (in FLII) interacting protein 1	ENSMUSG00000026305
Neurl3	up	4.39	4.39	4.1e-07	3.97e-06	chr1(-):36264602-36273437	neuralized E3 ubiquitin protein ligase 3	ENSMUSG00000047180
Psmb10	up	4.37	4.37	3e-20	1.09e-18	chr8(-):105935728-105938392	proteasome (prosome, macropain) subunit, beta type 10	ENSMUSG00000031897
--	up	4.37	4.37	1.45e-18	4.67e-17	chr9(-):78425603-78432444	--	--
Cd83	up	4.34	4.34	1.71e-19	5.87e-18	chr13(+):43785112-43803133	CD83 antigen	ENSMUSG00000015396
Glipr1	up	4.33	4.33	9.78e-10	1.38e-08	chr10(-):111985448-111997264	GLI pathogenesis-related 1 (glioma)	ENSMUSG00000056888
Lrrc32	up	4.33	4.33	3.44e-70	9e-68	chr7(+):98494221-98501832	leucine rich repeat containing 32	ENSMUSG00000090958
--	up	4.33	4.33	8.58e-45	1.09e-42	chr6(-):3333194-3346071	--	--
Pcdh20	up	4.32	4.32	1.39e-17	4.1e-16	chr14(-):88464747-88471397	protocadherin 20	ENSMUSG00000050505
--	up	4.29	4.29	3.26e-17	9.29e-16	chr10(-):111506285-111508650	--	--
Grrp1	up	4.29	4.29	2.69e-28	1.59e-26	chr4(-):134251112-134254106	glycine/arginine rich protein 1	ENSMUSG00000050105
Ccdc109b	up	4.27	4.27	4.75e-08	5.29e-07	chr3(-):129914961-129970206	coiled-coil domain containing 109B	ENSMUSG00000027994
--	up	4.26	4.26	0.0078	0.0281	chr10(+):62071985-62072029	--	--
Wnt10a	up	4.25	4.25	3.61e-13	7.44e-12	chr1(+):74791516-74804173	wingless-type MMTV integration site family, member 10A	ENSMUSG00000026167
Fabp3	up	4.25	4.25	0.016	0.0507	chr4(+):130308740-130315462	fatty acid binding protein 3, muscle and heart	ENSMUSG00000028773
Pawr	up	4.25	4.25	3.08e-17	8.8e-16	chr10(+):108332038-108414391	PRKC, apoptosis, WT1, regulator	ENSMUSG00000035873
Tnfsf13b	up	4.25	4.25	6.01e-14	1.33e-12	chr8(+):10006465-10037845	tumor necrosis factor (ligand) superfamily, member 13b	ENSMUSG00000031497
Rnf114	up	4.24	4.24	4.67e-47	6.53e-45	chr2(+):167492645-167516180	ring finger protein 114	ENSMUSG00000006418
Kcne4	up	4.24	4.24	2.98e-09	3.96e-08	chr1(+):78816910-78820031	potassium voltage-gated channel, Isk-related subfamily, gene 4	ENSMUSG00000047330
Tmod4	up	4.24	4.24	0.035	0.0945	chr3(+):95124512-95129209	tropomodulin 4	ENSMUSG00000005628
--	up	4.23	4.23	0.0164	0.0518	chr3(-):123110965-123112145	--	--
Ntf3	up	4.23	4.23	0.000178	0.00103	chr6(-):126101413-126166744	neurotrophin 3	ENSMUSG00000049107
Fgd3	up	4.22	4.22	3.05e-06	2.55e-05	chr13(-):49261556-49320313	FYVE, RhoGEF and PH domain containing 3	ENSMUSG00000037946
Ctgf	up	4.19	4.19	1.97e-13	4.17e-12	chr10(+):24595442-24598685	connective tissue growth factor	ENSMUSG00000019997
Cacna1s	up	4.19	4.19	0.000406	0.00216	chr1(+):136052784-136119822	calcium channel, voltage-dependent, L type, alpha 1S subunit	ENSMUSG00000026407
Hfe2	up	4.18	4.18	0.00211	0.00918	chr3(+):96525185-96529216	hemochromatosis type 2 (juvenile)	ENSMUSG00000038403
Hist1h1a	up	4.18	4.18	8.97e-05	0.000559	chr13(+):23763667-23764415	histone cluster 1, H1a	ENSMUSG00000049539
Atp7a	up	4.18	4.18	0.000382	0.00205	chrX(+):106027224-106128160	ATPase, Cu++ transporting, alpha polypeptide	ENSMUSG00000033792
Ryr1	up	4.18	4.18	0.013	0.043	chr7(-):29003340-29125180	ryanodine receptor 1, skeletal muscle	ENSMUSG00000030592
Fosb	up	4.17	4.17	1.03e-14	2.42e-13	chr7(-):19302696-19310045	FBJ osteosarcoma oncogene B	ENSMUSG00000003545
Gm4262	up	4.17	4.17	4.39e-09	5.7e-08	chr16(+):11008896-11015186	predicted gene 4262	ENSMUSG00000097056
Ier3	up	4.15	4.15	1.94e-20	7.08e-19	chr17(+):35821683-35822916	immediate early response 3	ENSMUSG00000003541
Plscr1	up	4.14	4.14	1.37e-31	9.61e-30	chr9(+):92250194-92272561	phospholipid scramblase 1	ENSMUSG00000032369
Itgb1bp2	up	4.14	4.14	0.0149	0.048	chrX(+):101449108-101453779	integrin beta 1 binding protein 2	ENSMUSG00000031312
Traf5	up	4.13	4.13	4.48e-12	8.17e-11	chr1(-):191997203-192092599	TNF receptor-associated factor 5	ENSMUSG00000026637
Tmod1	up	4.13	4.13	1.37e-05	0.000101	chr4(+):46039222-46116031	tropomodulin 1	ENSMUSG00000028328
Nupr1	up	4.13	4.13	1.23e-31	8.6e-30	chr7(-):126623246-126625491	nuclear protein transcription regulator 1	ENSMUSG00000030717
Ly6c1	up	4.12	4.12	1.19e-25	6.01e-24	chr15(-):75044027-75048837	lymphocyte antigen 6 complex, locus C1	ENSMUSG00000079018
Gdap1l1	up	4.11	4.11	1.08e-05	8.13e-05	chr2(+):163438467-163455324	ganglioside-induced differentiation-associated protein 1-like 1	ENSMUSG00000017943
Cox8b	up	4.11	4.11	0.0354	0.0952	chr7(-):140898942-140900446	cytochrome c oxidase subunit VIIIb	ENSMUSG00000025488
Plk3	up	4.11	4.11	3.11e-36	2.77e-34	chr4(-):117128657-117133964	polo-like kinase 3	ENSMUSG00000028680
Pcdh19	up	4.1	4.1	4.83e-05	0.000318	chrX(-):133582863-133688993	protocadherin 19	ENSMUSG00000051323
Herc3	up	4.09	4.09	9.54e-19	3.12e-17	chr6(+):58831465-58920398	hect domain and RLD 3	ENSMUSG00000029804
Nt5c3	up	4.08	4.08	8.51e-26	4.34e-24	chr6(-):56882404-56923932	5'-nucleotidase, cytosolic III	ENSMUSG00000029780
Pak1	up	4.08	4.08	2.83e-42	3.28e-40	chr7(+):97788540-97912381	p21 protein (Cdc42/Rac)-activated kinase 1	ENSMUSG00000030774
Myom1	up	4.08	4.08	0.013	0.043	chr17(+):71002631-71126856	myomesin 1	ENSMUSG00000024049
Clec2d	up	4.08	4.08	2.96e-30	1.92e-28	chr6(+):129180615-129186535	C-type lectin domain family 2, member d	ENSMUSG00000030157
Neb	up	4.07	4.07	0.0216	0.0642	chr2(-):52136647-52338798	nebulin	ENSMUSG00000026950
Casq1	up	4.07	4.07	0.00793	0.0285	chr1(-):172209894-172219895	calsequestrin 1	ENSMUSG00000007122
P3h2	up	4.03	4.03	1.12e-23	4.96e-22	chr16(-):25959288-26105784	prolyl 3-hydroxylase 2	ENSMUSG00000038168
--	up	4.02	4.02	2.01e-09	2.72e-08	chr11(-):82974317-82975590	--	--
Tnfaip3	up	4.01	4.01	6.87e-31	4.66e-29	chr10(-):19000913-19015410	tumor necrosis factor, alpha-induced protein 3	ENSMUSG00000019850
Cd44	up	4.01	4.01	1.43e-36	1.29e-34	chr2(-):102811141-102901665	CD44 antigen	ENSMUSG00000005087
Tbc1d31	up	4	4	6.73e-34	5.32e-32	chr15(+):57912199-57970068	TBC1 domain family, member 31	ENSMUSG00000022364
Tdrd7	up	3.99	3.99	3.97e-34	3.17e-32	chr4(+):45965331-46034765	tudor domain containing 7	ENSMUSG00000035517
Eno3	up	3.98	3.98	0.00652	0.0241	chr11(+):70657176-70662512	enolase 3, beta muscle	ENSMUSG00000060600
Trpc1	up	3.98	3.98	1.85e-14	4.27e-13	chr9(-):95705067-95750358	transient receptor potential cation channel, subfamily C, member 1	ENSMUSG00000032839
Chrm1	up	3.97	3.97	1.35e-20	5.01e-19	chr19(+):8664002-8683600	cholinergic receptor, muscarinic 1, CNS	ENSMUSG00000032773
Il4ra	up	3.97	3.97	1.21e-23	5.37e-22	chr7(+):125552238-125579472	interleukin 4 receptor, alpha	ENSMUSG00000030748
Nexn	up	3.96	3.96	3.9e-06	3.2e-05	chr3(-):152236986-152266350	nexilin	ENSMUSG00000039103
Ctla2a	up	3.95	3.95	5.82e-21	2.2e-19	chr13(-):60934155-60936625	cytotoxic T lymphocyte-associated protein 2 alpha	ENSMUSG00000044258
Foxf1	up	3.95	3.95	2.11e-09	2.84e-08	chr8(+):121084386-121088154	forkhead box F1	ENSMUSG00000042812
Hist1h4i	up	3.95	3.95	1.37e-14	3.19e-13	chr13(-):22040638-22041363	histone cluster 1, H4i	ENSMUSG00000060639
Plbd1	up	3.95	3.95	9.71e-09	1.2e-07	chr6(-):136612071-136661893	phospholipase B domain containing 1	ENSMUSG00000030214
Fhl2	up	3.94	3.94	1.27e-32	9.4e-31	chr1(-):43123071-43196762	four and a half LIM domains 2	ENSMUSG00000008136
Relb	up	3.94	3.94	4.76e-38	4.63e-36	chr7(-):19606217-19629439	avian reticuloendotheliosis viral (v-rel) oncogene related B	ENSMUSG00000002983
Pvr	up	3.94	3.94	1.97e-27	1.1e-25	chr7(-):19903579-19921143	poliovirus receptor	ENSMUSG00000040511
Peak1	up	3.94	3.94	6.95e-08	7.56e-07	chr9(-):56201131-56418071	pseudopodium-enriched atypical kinase 1	ENSMUSG00000074305
Slitrk6	up	3.93	3.93	1.47e-06	1.3e-05	chr14(-):110748578-110755150	SLIT and NTRK-like family, member 6	ENSMUSG00000045871
1810032O08Rik	up	3.93	3.93	1.45e-11	2.51e-10	chr11(+):116671658-116675796	RIKEN cDNA 1810032O08 gene	ENSMUSG00000020812
Trib1	up	3.93	3.93	1.33e-32	9.81e-31	chr15(+):59648349-59657099	tribbles pseudokinase 1	ENSMUSG00000032501
Glis3	up	3.93	3.93	5.75e-07	5.44e-06	chr19(-):28258852-28680079	GLIS family zinc finger 3	ENSMUSG00000052942
Kcne1l	up	3.91	3.91	4.19e-16	1.1e-14	chrX(-):142304197-142306697	potassium voltage-gated channel, Isk-related family, member 1-like, pseudogene	ENSMUSG00000090122
Tmem54	up	3.91	3.91	5.55e-05	0.000362	chr4(+):129105530-129111626	transmembrane protein 54	ENSMUSG00000028786
Pdlim4	up	3.91	3.91	2.86e-54	5.08e-52	chr11(-):54054925-54069017	PDZ and LIM domain 4	ENSMUSG00000020388
Ntn4	up	3.91	3.91	1.38e-10	2.12e-09	chr10(+):93641049-93745972	netrin 4	ENSMUSG00000020019
Lmntd1	up	3.9	3.9	1.68e-08	2.01e-07	chr6(-):145365134-145614274	lamin tail domain containing 1	ENSMUSG00000054966
Creb5	up	3.89	3.89	2.37e-16	6.4e-15	chr6(+):53287269-53700361	cAMP responsive element binding protein 5	ENSMUSG00000053007
Vegfd	up	3.89	3.89	6.64e-16	1.73e-14	chrX(+):164373522-164402648	vascular endothelial growth factor D	ENSMUSG00000031380
March3	up	3.89	3.89	1.72e-13	3.65e-12	chr18(-):56761716-56925548	membrane-associated ring finger (C3HC4) 3	ENSMUSG00000032656
Tnfrsf10b	up	3.88	3.88	8.44e-08	9.06e-07	chr14(+):69767471-69784403	tumor necrosis factor receptor superfamily, member 10b	ENSMUSG00000022074
Mill2	up	3.88	3.88	1.14e-09	1.59e-08	chr7(+):18839966-18863113	MHC I like leukocyte 2	ENSMUSG00000040987
Cldn15	up	3.88	3.88	2.13e-08	2.5e-07	chr5(+):136967868-136975844	claudin 15	ENSMUSG00000001739
Serpinb9	up	3.87	3.87	2.82e-09	3.74e-08	chr13(+):33004540-33017955	serine (or cysteine) peptidase inhibitor, clade B, member 9	ENSMUSG00000045827
Trabd2b	up	3.86	3.86	8.14e-36	7.09e-34	chr4(+):114406724-114615098	TraB domain containing 2B	ENSMUSG00000070867
Snx16	up	3.86	3.86	9.98e-33	7.47e-31	chr3(-):10417819-10440130	sorting nexin 16	ENSMUSG00000027534
Plk2	up	3.86	3.86	1.83e-51	2.93e-49	chr13(+):110395044-110400846	polo-like kinase 2	ENSMUSG00000021701
Adamts1	up	3.85	3.85	4.17e-25	2.02e-23	chr16(-):85793838-85803114	a disintegrin-like and metallopeptidase (reprolysin type) with thrombospondin type 1 motif, 1	ENSMUSG00000022893
Slc4a7	up	3.85	3.85	5.13e-14	1.14e-12	chr14(+):14703024-14799943	solute carrier family 4, sodium bicarbonate cotransporter, member 7	ENSMUSG00000021733
Cd180	up	3.85	3.85	6.84e-17	1.91e-15	chr13(+):102689916-102706955	CD180 antigen	ENSMUSG00000021624
Exoc3l4	up	3.84	3.84	1.95e-09	2.65e-08	chr12(+):111417016-111431680	exocyst complex component 3-like 4	ENSMUSG00000021280
Frmd4a	up	3.83	3.83	3.81e-26	1.97e-24	chr2(+):4017683-4614043	FERM domain containing 4A	ENSMUSG00000026657
--	up	3.81	3.81	0.0319	0.0879	chrUn_JH584304(+):49203-49875	--	--
Eif4ebp1	up	3.79	3.79	6.7e-46	9.07e-44	chr8(+):27260327-27276668	eukaryotic translation initiation factor 4E binding protein 1	ENSMUSG00000031490
--	up	3.79	3.79	0.0314	0.0866	chr2(+):167065003-167065079	--	--
Gsdmd	up	3.77	3.77	8.53e-26	4.34e-24	chr15(+):75862327-75867406	gasdermin D	ENSMUSG00000022575
Taf1d	up	3.77	3.77	4.39e-48	6.35e-46	chr9(+):15306214-15316997	TATA-box binding protein associated factor, RNA polymerase I, D	ENSMUSG00000031939
Tnnt2	up	3.77	3.77	0.000137	0.000821	chr1(+):135836334-135852268	troponin T2, cardiac	ENSMUSG00000026414
Steap1	up	3.74	3.74	3.15e-06	2.62e-05	chr5(-):5736319-5749317	six transmembrane epithelial antigen of the prostate 1	ENSMUSG00000015652
Trim46	up	3.74	3.74	1.02e-14	2.41e-13	chr3(-):89234166-89245897	tripartite motif-containing 46	ENSMUSG00000042766
Ptgir	up	3.74	3.74	1.5e-05	0.00011	chr7(+):16906489-16910905	prostaglandin I receptor (IP)	ENSMUSG00000043017
Tlr2	up	3.73	3.73	2.33e-22	9.53e-21	chr3(-):83836271-83841767	toll-like receptor 2	ENSMUSG00000027995
Axl	up	3.73	3.73	3.99e-55	7.3e-53	chr7(-):25756500-25788733	AXL receptor tyrosine kinase	ENSMUSG00000002602
Pla2g4a	up	3.72	3.72	6.47e-28	3.75e-26	chr1(-):149829621-149961290	phospholipase A2, group IVA (cytosolic, calcium-dependent)	ENSMUSG00000056220
Tnfsf9	up	3.72	3.72	3.63e-08	4.12e-07	chr17(+):57105384-57107757	tumor necrosis factor (ligand) superfamily, member 9	ENSMUSG00000035678
Aunip	up	3.7	3.7	3.07e-15	7.54e-14	chr4(+):134510999-134523924	aurora kinase A and ninein interacting protein	ENSMUSG00000078521
Gm16104	up	3.69	3.69	0.000737	0.00366	chr10(+):81409575-81411579	predicted gene 16104	ENSMUSG00000085327
Plcd3	up	3.69	3.69	4.1e-16	1.08e-14	chr11(-):103070296-103102732	phospholipase C, delta 3	ENSMUSG00000020937
2810474O19Rik	up	3.69	3.69	2.24e-41	2.48e-39	chr6(+):149309414-149335662	RIKEN cDNA 2810474O19 gene	ENSMUSG00000032712
Myl4	up	3.67	3.67	6.13e-09	7.79e-08	chr11(+):104550663-104587213	myosin, light polypeptide 4	ENSMUSG00000061086
Zfp719	up	3.67	3.67	1.95e-21	7.51e-20	chr7(+):43579586-43593710	zinc finger protein 719	ENSMUSG00000030469
Map2	up	3.67	3.67	1.32e-13	2.83e-12	chr1(+):66175313-66442581	microtubule-associated protein 2	ENSMUSG00000015222
Flywch2	up	3.66	3.66	5.05e-12	9.15e-11	chr17(-):23776917-23786216	FLYWCH family member 2	ENSMUSG00000023911
Scnn1a	up	3.65	3.65	2.01e-08	2.37e-07	chr6(+):125321339-125344940	sodium channel, nonvoltage-gated 1 alpha	ENSMUSG00000030340
Enkur	up	3.65	3.65	9.85e-05	0.000609	chr2(-):21180731-21205366	enkurin, TRPC channel interacting protein	ENSMUSG00000026679
Skil	up	3.65	3.65	8.27e-31	5.58e-29	chr3(+):31095058-31122923	SKI-like	ENSMUSG00000027660
Hap1	up	3.64	3.64	3.01e-20	1.09e-18	chr11(-):100347327-100356141	huntingtin-associated protein 1	ENSMUSG00000006930
Lbp	up	3.64	3.64	6.59e-16	1.72e-14	chr2(+):158306492-158332852	lipopolysaccharide binding protein	ENSMUSG00000016024
Lepr	up	3.64	3.64	3.59e-14	8.1e-13	chr4(+):101717407-101815569	leptin receptor	ENSMUSG00000057722
Hspa9	up	3.64	3.64	7e-50	1.07e-47	chr18(-):34937417-34954353	heat shock protein 9	ENSMUSG00000024359
Tapbpl	up	3.62	3.62	3.02e-09	4.01e-08	chr6(-):125224221-125231860	TAP binding protein-like	ENSMUSG00000038213
Tmem173	up	3.61	3.61	6.46e-24	2.91e-22	chr18(-):35733678-35740554	transmembrane protein 173	ENSMUSG00000024349
Actn1	up	3.61	3.61	2.82e-05	0.000196	chr12(-):80167542-80260381	actinin, alpha 1	ENSMUSG00000015143
Traf2	up	3.61	3.61	7.53e-23	3.17e-21	chr2(-):25516096-25546940	TNF receptor-associated factor 2	ENSMUSG00000026942
Ppfibp2	up	3.6	3.6	6.61e-28	3.82e-26	chr7(+):107595051-107748583	PTPRF interacting protein, binding protein 2 (liprin beta 2)	ENSMUSG00000036528
Zc3h6	up	3.59	3.59	1.35e-14	3.16e-13	chr2(+):128967401-129018563	zinc finger CCCH type containing 6	ENSMUSG00000042851
Nfkb2	up	3.59	3.59	3.37e-35	2.84e-33	chr19(+):46304319-46312385	nuclear factor of kappa light polypeptide gene enhancer in B cells 2, p49/p100	ENSMUSG00000025225
C1qtnf3	up	3.59	3.59	1.12e-19	3.9e-18	chr15(+):10952332-10980162	C1q and tumor necrosis factor related protein 3	ENSMUSG00000058914
Cox18	up	3.59	3.59	2.39e-17	6.89e-16	chr5(-):90214727-90223996	cytochrome c oxidase assembly protein 18	ENSMUSG00000035505
Slco2a1	up	3.59	3.59	6.5e-05	0.000417	chr9(+):102988712-103095999	solute carrier organic anion transporter family, member 2a1	ENSMUSG00000032548
C1ra	up	3.58	3.58	2.92e-26	1.53e-24	chr6(+):124512405-124523440	complement component 1, r subcomponent A	ENSMUSG00000055172
--	up	3.58	3.58	4.35e-15	1.05e-13	chr4(+):120135472-120138042	--	--
Fxyd5	up	3.57	3.57	1.33e-51	2.15e-49	chr7(-):31032723-31042331	FXYD domain-containing ion transport regulator 5	ENSMUSG00000009687
Fibin	up	3.57	3.57	4.35e-42	5.02e-40	chr2(-):110360916-110363492	fin bud initiation factor homolog (zebrafish)	ENSMUSG00000074971
Ankrd66	up	3.57	3.57	7.22e-06	5.65e-05	chr17(-):43534174-43543639	ankyrin repeat domain 66	ENSMUSG00000096140
Mmp19	up	3.56	3.56	4.19e-09	5.46e-08	chr10(+):128790909-128800827	matrix metallopeptidase 19	ENSMUSG00000025355
--	up	3.56	3.56	0.0362	0.097	chrUn_JH584304(+):44292-48619	--	--
Pthlh	up	3.56	3.56	1.91e-19	6.55e-18	chr6(-):147252110-147264013	parathyroid hormone-like peptide	ENSMUSG00000048776
Cdk6	up	3.56	3.56	9.57e-08	1.02e-06	chr5(+):3343891-3531003	cyclin-dependent kinase 6	ENSMUSG00000040274
Smad3	up	3.54	3.54	9.02e-20	3.17e-18	chr9(-):63646767-63757994	SMAD family member 3	ENSMUSG00000032402
Casp8	up	3.54	3.54	1.85e-33	1.43e-31	chr1(+):58795374-58847503	caspase 8	ENSMUSG00000026029
Cdh17	up	3.54	3.54	5.19e-07	4.94e-06	chr4(+):11758156-11817904	cadherin 17	ENSMUSG00000028217
Tusc5	up	3.54	3.54	0.00519	0.0199	chr11(+):76679873-76698664	tumor suppressor candidate 5	ENSMUSG00000046275
Bbc3	up	3.53	3.53	1.62e-25	8.14e-24	chr7(+):16309583-16318334	BCL2 binding component 3	ENSMUSG00000002083
Cnbd2	up	3.53	3.53	2.48e-06	2.1e-05	chr2(+):156312449-156375638	cyclic nucleotide binding domain containing 2	ENSMUSG00000038085
--	up	3.52	3.52	5.66e-22	2.24e-20	chr8(+):48855416-48869901	--	--
Wars	up	3.52	3.52	3.18e-29	1.98e-27	chr12(-):108860030-108894174	tryptophanyl-tRNA synthetase	ENSMUSG00000021266
Has2	up	3.51	3.51	7.17e-13	1.43e-11	chr15(-):56665629-56694546	hyaluronan synthase 2	ENSMUSG00000022367
Jsrp1	up	3.51	3.51	0.00311	0.0128	chr10(-):80808496-80813498	junctional sarcoplasmic reticulum protein 1	ENSMUSG00000020216
Lmod1	up	3.5	3.5	0.0457	0.117	chr1(+):135324812-135368065	leiomodin 1 (smooth muscle)	ENSMUSG00000048096
--	up	3.49	3.49	2.98e-29	1.85e-27	chr7(+):27780629-27784365	--	--
Vcan	up	3.49	3.49	6.66e-05	0.000426	chr13(-):89655310-89742512	versican	ENSMUSG00000021614
Dcp2	up	3.49	3.49	2.95e-12	5.52e-11	chr18(+):44380497-44424969	decapping mRNA 2	ENSMUSG00000024472
Mb21d1	up	3.49	3.49	2e-08	2.36e-07	chr9(-):78430518-78443238	Mab-21 domain containing 1	ENSMUSG00000032344
Slc25a22	up	3.48	3.48	1.43e-20	5.26e-19	chr7(-):141429749-141437874	solute carrier family 25 (mitochondrial carrier, glutamate), member 22	ENSMUSG00000019082
Aqp5	up	3.47	3.47	6.39e-08	6.98e-07	chr15(+):99590780-99594829	aquaporin 5	ENSMUSG00000044217
Dpep1	up	3.47	3.47	4.72e-11	7.66e-10	chr8(+):123186235-123201818	dipeptidase 1 (renal)	ENSMUSG00000019278
Ak1	up	3.47	3.47	6.87e-18	2.09e-16	chr2(+):32621745-32635479	adenylate kinase 1	ENSMUSG00000026817
Arid5b	up	3.47	3.47	1.73e-09	2.36e-08	chr10(-):68095593-68278740	AT rich interactive domain 5B (MRF1-like)	ENSMUSG00000019947
Stmn4	up	3.47	3.47	2.41e-05	0.00017	chr14(+):66344296-66361679	stathmin-like 4	ENSMUSG00000022044
Trim47	up	3.47	3.47	5.68e-15	1.36e-13	chr11(-):116105750-116110235	tripartite motif-containing 47	ENSMUSG00000020773
Anks1b	up	3.46	3.46	2.27e-18	7.17e-17	chr10(+):89873509-90973299	ankyrin repeat and sterile alpha motif domain containing 1B	ENSMUSG00000058589
Tanc2	up	3.46	3.46	3.22e-05	0.000221	chr11(+):105589986-105929304	tetratricopeptide repeat, ankyrin repeat and coiled-coil containing 2	ENSMUSG00000053580
Myd88	up	3.45	3.45	1.4e-36	1.26e-34	chr9(-):119335935-119341400	myeloid differentiation primary response gene 88	ENSMUSG00000032508
Prune2	up	3.45	3.45	5.91e-06	4.69e-05	chr19(+):16956117-17223932	prune homolog 2 (Drosophila)	ENSMUSG00000039126
Tnf	up	3.45	3.45	6.84e-06	5.37e-05	chr17(-):35199367-35202008	tumor necrosis factor	ENSMUSG00000024401
Filip1l	up	3.45	3.45	1.17e-13	2.52e-12	chr16(+):57353276-57572804	filamin A interacting protein 1-like	ENSMUSG00000043336
Atad2	up	3.44	3.44	3.36e-12	6.21e-11	chr15(-):58094046-58135084	ATPase family, AAA domain containing 2	ENSMUSG00000022360
Hrc	up	3.42	3.42	0.00431	0.0169	chr7(+):45335269-45338978	histidine rich calcium binding protein	ENSMUSG00000038239
Eef1a2	up	3.42	3.42	6.23e-07	5.85e-06	chr2(-):181147693-181157015	eukaryotic translation elongation factor 1 alpha 2	ENSMUSG00000016349
Ramp1	up	3.42	3.42	1.95e-08	2.31e-07	chr1(+):91179822-91225196	receptor (calcitonin) activity modifying protein 1	ENSMUSG00000034353
Pdlim3	up	3.42	3.42	1.3e-07	1.35e-06	chr8(+):45885461-45919546	PDZ and LIM domain 3	ENSMUSG00000031636
Vipr2	up	3.41	3.41	0.00054	0.0028	chr12(+):116077725-116146261	vasoactive intestinal peptide receptor 2	ENSMUSG00000011171
Srl	up	3.41	3.41	0.00905	0.0318	chr16(-):4476979-4523075	sarcalumenin	ENSMUSG00000022519
--	up	3.4	3.4	4.24e-09	5.53e-08	chr12(-):109589194-109600330	--	--
Pde4b	up	3.4	3.4	9.7e-19	3.16e-17	chr4(+):102087739-102607262	phosphodiesterase 4B, cAMP specific	ENSMUSG00000028525
Zfp827	up	3.4	3.4	2.73e-06	2.3e-05	chr8(+):79028437-79193765	zinc finger protein 827	ENSMUSG00000071064
Synpo2	up	3.4	3.4	6.4e-07	6.01e-06	chr3(-):123076519-123236149	synaptopodin 2	ENSMUSG00000050315
--	up	3.39	3.39	1.86e-17	5.43e-16	chr2(+):148395342-148400943	--	--
Efhb	up	3.38	3.38	8.41e-08	9.03e-07	chr17(-):53398889-53463322	EF hand domain family, member B	ENSMUSG00000023931
2200002D01Rik	up	3.38	3.38	7.45e-06	5.81e-05	chr7(-):29246561-29248467	RIKEN cDNA 2200002D01 gene	ENSMUSG00000030587
--	up	3.38	3.38	0.00323	0.0133	chr7(-):104293392-104297148	--	--
Tes	up	3.37	3.37	2.2e-11	3.71e-10	chr6(+):17065149-17105825	testis derived transcript	ENSMUSG00000029552
Pdlim1	up	3.37	3.37	2.48e-22	1.01e-20	chr19(-):40221173-40271616	PDZ and LIM domain 1 (elfin)	ENSMUSG00000055044
Rassf5	up	3.37	3.37	3.22e-05	0.000221	chr1(-):131176412-131245180	Ras association (RalGDS/AF-6) domain family member 5	ENSMUSG00000026430
Slc1a4	up	3.37	3.37	4.36e-17	1.23e-15	chr11(-):20302180-20332715	solute carrier family 1 (glutamate/neutral amino acid transporter), member 4	ENSMUSG00000020142
Map3k14	up	3.37	3.37	2.19e-11	3.7e-10	chr11(-):103219764-103267746	mitogen-activated protein kinase kinase kinase 14	ENSMUSG00000020941
Hspb1	up	3.37	3.37	5.36e-12	9.68e-11	chr5(+):135887919-135889563	heat shock protein 1	ENSMUSG00000004951
Tlr9	up	3.37	3.37	7.79e-09	9.76e-08	chr9(+):106222598-106226876	toll-like receptor 9	ENSMUSG00000045322
Tuba4a	up	3.34	3.34	0.000568	0.00292	chr1(-):75214972-75219294	tubulin, alpha 4A	ENSMUSG00000026202
Alox12	up	3.34	3.34	8.24e-06	6.36e-05	chr11(-):70241455-70255370	arachidonate 12-lipoxygenase	ENSMUSG00000000320
Ajap1	up	3.33	3.33	2.42e-06	2.06e-05	chr4(-):153373221-153482830	adherens junction associated protein 1	ENSMUSG00000039546
Lgals8	up	3.33	3.33	9.55e-22	3.72e-20	chr13(-):12439402-12464943	lectin, galactose binding, soluble 8	ENSMUSG00000057554
Crlf2	up	3.33	3.33	2.55e-18	8.03e-17	chr5(-):109554709-109558994	cytokine receptor-like factor 2	ENSMUSG00000033467
Coq10b	up	3.33	3.33	1.64e-19	5.63e-18	chr1(+):55052769-55072701	coenzyme Q10B	ENSMUSG00000025981
Pfkp	up	3.33	3.33	4.47e-25	2.16e-23	chr13(-):6579874-6648771	phosphofructokinase, platelet	ENSMUSG00000021196
Tubb3	up	3.32	3.32	2.03e-23	8.82e-22	chr8(+):123411549-123422009	tubulin, beta 3 class III	ENSMUSG00000062380
Lurap1l	up	3.32	3.32	2.17e-28	1.29e-26	chr4(+):80910686-80954305	leucine rich adaptor protein 1-like	ENSMUSG00000048706
Rtn2	up	3.32	3.32	1.18e-05	8.85e-05	chr7(+):19282624-19296164	reticulon 2 (Z-band associated protein)	ENSMUSG00000030401
Uprt	up	3.31	3.31	1.23e-06	1.1e-05	chrX(+):104482782-104506448	uracil phosphoribosyltransferase	ENSMUSG00000073016
Cald1	up	3.31	3.31	1.2e-24	5.63e-23	chr6(+):34598504-34775469	caldesmon 1	ENSMUSG00000029761
Arg1	up	3.31	3.31	0.00268	0.0113	chr10(-):24915208-24927484	arginase, liver	ENSMUSG00000019987
Mypn	up	3.31	3.31	0.0221	0.0656	chr10(-):63115795-63203952	myopalladin	ENSMUSG00000020067
Snhg6	up	3.3	3.3	3.41e-12	6.3e-11	chr1(-):9942025-9944119	small nucleolar RNA host gene 6	ENSMUSG00000098234
Adgre5	up	3.29	3.29	9.22e-26	4.69e-24	chr8(-):83723251-83741327	adhesion G protein-coupled receptor E5	ENSMUSG00000002885
Slit2	up	3.29	3.29	1.84e-20	6.75e-19	chr5(+):47983154-48307733	slit homolog 2 (Drosophila)	ENSMUSG00000031558
Tor1aip1	up	3.28	3.28	5.01e-49	7.34e-47	chr1(-):156004599-156036480	torsin A interacting protein 1	ENSMUSG00000026466
Tbc1d9	up	3.28	3.28	5.87e-15	1.4e-13	chr8(+):83165351-83272940	TBC1 domain family, member 9	ENSMUSG00000031709
Sik1	up	3.28	3.28	2.15e-37	2.02e-35	chr17(-):31844248-31855804	salt inducible kinase 1	ENSMUSG00000024042
--	up	3.28	3.28	9.82e-06	7.47e-05	chr16(-):52271224-52273033	--	--
--	up	3.28	3.28	3.14e-06	2.62e-05	chr11(+):69448546-69453676	--	--
Slc16a6	up	3.28	3.28	1.38e-12	2.67e-11	chr11(-):109450855-109473599	solute carrier family 16 (monocarboxylic acid transporters), member 6	ENSMUSG00000041920
Lrrc16a	up	3.28	3.28	2.69e-11	4.51e-10	chr13(-):24012342-24280772	leucine rich repeat containing 16A	ENSMUSG00000021338
Adm	up	3.28	3.28	3.82e-08	4.31e-07	chr7(+):110627655-110629820	adrenomedullin	ENSMUSG00000030790
Tmco4	up	3.27	3.27	1.25e-13	2.7e-12	chr4(+):138972283-139059171	transmembrane and coiled-coil domains 4	ENSMUSG00000041143
Plin2	up	3.27	3.27	1.34e-41	1.5e-39	chr4(-):86656565-86670059	perilipin 2	ENSMUSG00000028494
Slc25a25	up	3.27	3.27	4.35e-19	1.46e-17	chr2(-):32414487-32451470	solute carrier family 25 (mitochondrial carrier, phosphate carrier), member 25	ENSMUSG00000026819
Brinp1	up	3.27	3.27	5.42e-05	0.000354	chr4(-):68761372-68954397	bone morphogenic protein/retinoic acid inducible neural specific 1	ENSMUSG00000028351
Eps8	up	3.27	3.27	4.17e-22	1.67e-20	chr6(-):137477245-137649285	epidermal growth factor receptor pathway substrate 8	ENSMUSG00000015766
Dll1	up	3.27	3.27	0.000432	0.00229	chr17(-):15367355-15375823	delta-like 1 (Drosophila)	ENSMUSG00000014773
Pon3	up	3.26	3.26	4.36e-10	6.37e-09	chr6(-):5220852-5256253	paraoxonase 3	ENSMUSG00000029759
Ftx	up	3.25	3.25	7.28e-07	6.78e-06	chrX(-):103560907-103623756	Ftx transcript, Xist regulator (non-protein coding)	ENSMUSG00000086370
Ptpn2	up	3.24	3.24	2.73e-39	2.83e-37	chr18(-):67665501-67724621	protein tyrosine phosphatase, non-receptor type 2	ENSMUSG00000024539
Thbs1	up	3.24	3.24	1.35e-14	3.16e-13	chr2(+):118111876-118127132	thrombospondin 1	ENSMUSG00000040152
Siglec1	up	3.24	3.24	1.05e-05	7.92e-05	chr2(-):131069221-131086765	sialic acid binding Ig-like lectin 1, sialoadhesin	ENSMUSG00000027322
Best1	up	3.23	3.23	0.00017	0.000996	chr19(-):9985167-10001633	bestrophin 1	ENSMUSG00000037418
Cpa1	up	3.22	3.22	0.00166	0.00745	chr6(+):30639208-30645360	carboxypeptidase A1, pancreatic	ENSMUSG00000054446
--	up	3.22	3.22	0.000201	0.00116	chr3(-):96254625-96255469	--	--
Smad6	up	3.22	3.22	1.38e-08	1.67e-07	chr9(-):63953076-64022059	SMAD family member 6	ENSMUSG00000036867
Popdc2	up	3.21	3.21	0.000382	0.00205	chr16(+):38362190-38378214	popeye domain containing 2	ENSMUSG00000022803
Aftph	up	3.21	3.21	1.12e-33	8.69e-32	chr11(-):20685087-20741556	aftiphilin	ENSMUSG00000049659
Nhlrc2	up	3.21	3.21	1.29e-18	4.18e-17	chr19(+):56548260-56598846	NHL repeat containing 2	ENSMUSG00000025078
Stk40	up	3.21	3.21	3.32e-16	8.83e-15	chr4(+):126103957-126141028	serine/threonine kinase 40	ENSMUSG00000042608
Tagln	up	3.21	3.21	0.00839	0.0299	chr9(-):45929628-45936058	transgelin	ENSMUSG00000032085
Tpm2	up	3.21	3.21	0.00512	0.0196	chr4(-):43513724-43523554	tropomyosin 2, beta	ENSMUSG00000028464
Zfp948	up	3.21	3.21	2.32e-07	2.32e-06	chr17(+):21566978-21588697	zinc finger protein 948	ENSMUSG00000067931
Osbpl6	up	3.2	3.2	0.0258	0.074	chr2(+):76406508-76600645	oxysterol binding protein-like 6	ENSMUSG00000042359
Spata5	up	3.19	3.19	2.03e-21	7.81e-20	chr3(+):37419949-37579096	spermatogenesis associated 5	ENSMUSG00000027722
Mtm1	up	3.19	3.19	0.000113	0.000688	chrX(+):71210766-71315295	X-linked myotubular myopathy gene 1	ENSMUSG00000031337
Cd52	up	3.19	3.19	6.46e-10	9.28e-09	chr4(-):134093539-134095074	CD52 antigen	ENSMUSG00000000682
Runx1	up	3.18	3.18	2.72e-10	4.05e-09	chr16(-):92601467-92826076	runt related transcription factor 1	ENSMUSG00000022952
Pxk	up	3.18	3.18	4.43e-34	3.53e-32	chr14(+):8098210-8165116	PX domain containing serine/threonine kinase	ENSMUSG00000033885
Tnfrsf1b	up	3.18	3.18	3.37e-08	3.85e-07	chr4(-):145212368-145246871	tumor necrosis factor receptor superfamily, member 1b	ENSMUSG00000028599
Akap12	up	3.18	3.18	2.55e-33	1.95e-31	chr10(+):4266329-4359471	A kinase (PRKA) anchor protein (gravin) 12	ENSMUSG00000038587
Twist2	up	3.18	3.18	2.07e-22	8.51e-21	chr1(+):91801460-91848034	twist basic helix-loop-helix transcription factor 2	ENSMUSG00000007805
Plekha2	up	3.18	3.18	2.25e-13	4.75e-12	chr8(-):25039144-25102195	pleckstrin homology domain-containing, family A (phosphoinositide binding specific) member 2	ENSMUSG00000031557
Ptgfr	up	3.18	3.18	0.00636	0.0236	chr3(-):151798610-151837530	prostaglandin F receptor	ENSMUSG00000028036
Usp25	up	3.18	3.18	2.34e-33	1.79e-31	chr16(+):77013732-77116779	ubiquitin specific peptidase 25	ENSMUSG00000022867
Arhgef3	up	3.17	3.17	2.26e-25	1.11e-23	chr14(+):27114897-27403904	Rho guanine nucleotide exchange factor (GEF) 3	ENSMUSG00000021895
--	up	3.17	3.17	8.83e-30	5.58e-28	chr8(+):4087218-4089900	--	--
Atp8b1	up	3.17	3.17	1.53e-13	3.27e-12	chr18(-):64528979-64661269	ATPase, class I, type 8B, member 1	ENSMUSG00000039529
--	up	3.17	3.17	0.000506	0.00264	chr8(-):48841995-48843145	--	--
Zswim4	up	3.17	3.17	7.01e-16	1.82e-14	chr8(-):84210678-84237056	zinc finger SWIM-type containing 4	ENSMUSG00000035671
Tifa	up	3.16	3.16	3.93e-12	7.21e-11	chr3(+):127789871-127798394	TRAF-interacting protein with forkhead-associated domain	ENSMUSG00000046688
Iffo2	up	3.16	3.16	1.37e-08	1.66e-07	chr4(+):139530548-139620381	intermediate filament family orphan 2	ENSMUSG00000041025
Hk1os	up	3.15	3.15	0.000355	0.00192	chr10(+):62340255-62349866	hexokinase 1, opposite strand	ENSMUSG00000085347
Jak3 // Insl3	up	3.15	3.15	5.05e-13	1.02e-11	chr8(+):71676383-71690577	Janus kinase 3 // insulin-like 3	ENSMUSG00000031805, ENSMUSG00000079019
Csf2rb2	up	3.15	3.15	5.67e-07	5.38e-06	chr15(-):78282507-78305721	colony stimulating factor 2 receptor, beta 2, low-affinity (granulocyte-macrophage)	ENSMUSG00000071714
C1qtnf7	up	3.14	3.14	2.7e-12	5.07e-11	chr5(+):43515569-43618799	C1q and tumor necrosis factor related protein 7	ENSMUSG00000061535
Dram1	up	3.14	3.14	6.9e-16	1.79e-14	chr10(-):88322804-88357075	DNA-damage regulated autophagy modulator 1	ENSMUSG00000020057
Tspan4	up	3.14	3.14	1.47e-25	7.4e-24	chr7(+):141475236-141493425	tetraspanin 4	ENSMUSG00000025511
Gm15867	up	3.13	3.13	2.49e-05	0.000175	chr1(+):192854927-192856856	predicted gene 15867	ENSMUSG00000089812
S100a8	up	3.12	3.12	0.0303	0.0843	chr3(+):90669070-90670034	S100 calcium binding protein A8 (calgranulin A)	ENSMUSG00000056054
Rsl1	up	3.11	3.11	1.53e-12	2.94e-11	chr13(+):67173182-67183499	regulator of sex limited protein 1	ENSMUSG00000058900
--	up	3.11	3.11	1.49e-09	2.05e-08	chr19(+):41575866-41586379	--	--
Trim5	up	3.11	3.11	0.000745	0.00369	chr7(-):104264482-104288106	tripartite motif-containing 5	ENSMUSG00000060441
Irak3	up	3.11	3.11	1.58e-08	1.9e-07	chr10(-):120141648-120202132	interleukin-1 receptor-associated kinase 3	ENSMUSG00000020227
Raph1	up	3.11	3.11	4e-35	3.34e-33	chr1(-):60482310-60566765	Ras association (RalGDS/AF-6) and pleckstrin homology domains 1	ENSMUSG00000026014
Hook2	up	3.1	3.1	7.12e-19	2.36e-17	chr8(+):84990595-85003364	hook microtubule tethering protein 2	ENSMUSG00000052566
Tmem132e	up	3.1	3.1	6.1e-07	5.75e-06	chr11(+):82388900-82447392	transmembrane protein 132E	ENSMUSG00000020701
Celf4	up	3.09	3.09	0.000207	0.00119	chr18(-):25477620-25754158	CUGBP, Elav-like family member 4	ENSMUSG00000024268
Nuak2	up	3.09	3.09	6.57e-08	7.16e-07	chr1(+):132316125-132333488	NUAK family, SNF1-like kinase, 2	ENSMUSG00000009772
--	up	3.09	3.09	1.2e-33	9.33e-32	chr5(-):137105641-137109468	--	--
Mlxipl	up	3.09	3.09	0.00883	0.0312	chr5(+):135089890-135138386	MLX interacting protein-like	ENSMUSG00000005373
Cx3cl1	up	3.09	3.09	6.86e-09	8.65e-08	chr8(+):94772180-94782427	chemokine (C-X3-C motif) ligand 1	ENSMUSG00000031778
Tagln2	up	3.09	3.09	8.27e-46	1.11e-43	chr1(+):172500047-172507379	transgelin 2	ENSMUSG00000026547
Gata6	up	3.09	3.09	2.72e-05	0.00019	chr18(+):11052510-11085635	GATA binding protein 6	ENSMUSG00000005836
Plekho2	up	3.08	3.08	1.3e-23	5.74e-22	chr9(-):65552577-65580087	pleckstrin homology domain containing, family O member 2	ENSMUSG00000050721
Ace	up	3.08	3.08	6.06e-13	1.22e-11	chr11(+):105967945-105989964	angiotensin I converting enzyme (peptidyl-dipeptidase A) 1	ENSMUSG00000020681
Ccl12	up	3.08	3.08	1.46e-05	0.000107	chr11(+):82101843-82103403	chemokine (C-C motif) ligand 12	ENSMUSG00000035352
Tinagl1	up	3.07	3.07	1.55e-11	2.67e-10	chr4(-):130164454-130175122	tubulointerstitial nephritis antigen-like 1	ENSMUSG00000028776
Apbb1ip	up	3.07	3.07	1.94e-10	2.93e-09	chr2(+):22774093-22875653	amyloid beta (A4) precursor protein-binding, family B, member 1 interacting protein	ENSMUSG00000026786
Slf1	up	3.07	3.07	1.21e-05	9e-05	chr13(-):77043088-77135468	SMC5-SMC6 complex localization factor 1	ENSMUSG00000021597
Parp8	up	3.07	3.07	9.53e-39	9.67e-37	chr13(-):116854824-117025516	poly (ADP-ribose) polymerase family, member 8	ENSMUSG00000021725
Apoa2	up	3.07	3.07	0.0404	0.106	chr1(+):171221564-171226379	apolipoprotein A-II	ENSMUSG00000005681
Dapp1	up	3.06	3.06	6.87e-05	0.000438	chr3(-):137931007-137981549	dual adaptor for phosphotyrosine and 3-phosphoinositides 1	ENSMUSG00000028159
Nampt	up	3.06	3.06	2.82e-30	1.84e-28	chr12(+):32820335-32853369	nicotinamide phosphoribosyltransferase	ENSMUSG00000020572
Dpysl3	up	3.06	3.06	3.48e-23	1.49e-21	chr18(-):43320979-43438286	dihydropyrimidinase-like 3	ENSMUSG00000024501
Tlr4	up	3.05	3.05	5.38e-17	1.52e-15	chr4(+):66827551-66930284	toll-like receptor 4	ENSMUSG00000039005
Nmnat2	up	3.05	3.05	1.77e-08	2.11e-07	chr1(+):152954990-153119265	nicotinamide nucleotide adenylyltransferase 2	ENSMUSG00000042751
5430431A17Rik	up	3.05	3.05	0.000164	0.000961	chr7(+):44484512-44485413	RIKEN cDNA 5430431A17 gene	ENSMUSG00000108322
Dusp10	up	3.05	3.05	3.48e-15	8.52e-14	chr1(+):184034381-184075636	dual specificity phosphatase 10	ENSMUSG00000039384
--	up	3.05	3.05	0.000141	0.000842	chr3(-):63172799-63173861	--	--
Ahr	up	3.04	3.04	1.58e-30	1.05e-28	chr12(-):35497979-35535039	aryl-hydrocarbon receptor	ENSMUSG00000019256
Sgms2	up	3.03	3.03	7.3e-08	7.91e-07	chr3(-):131318985-131344933	sphingomyelin synthase 2	ENSMUSG00000050931
Snai2	up	3.03	3.03	7.92e-09	9.9e-08	chr16(+):14705851-14709395	snail family zinc finger 2	ENSMUSG00000022676
Psme1	up	3.02	3.02	6.66e-22	2.62e-20	chr14(+):55578450-55581527	proteasome (prosome, macropain) activator subunit 1 (PA28 alpha)	ENSMUSG00000022216
Samhd1	up	3.02	3.02	8.54e-27	4.62e-25	chr2(-):157097529-157135222	SAM domain and HD domain, 1	ENSMUSG00000027639
Batf	up	3.02	3.02	0.00447	0.0175	chr12(+):85686677-85709087	basic leucine zipper transcription factor, ATF-like	ENSMUSG00000034266
Speg	up	3.01	3.01	1.6e-12	3.07e-11	chr1(+):75375297-75432270	SPEG complex locus	ENSMUSG00000026207
Btbd19	up	3.01	3.01	2.05e-22	8.44e-21	chr4(-):117119218-117125725	BTB (POZ) domain containing 19	ENSMUSG00000073771
Rab32	up	3.01	3.01	6.26e-32	4.46e-30	chr10(-):10545011-10558234	RAB32, member RAS oncogene family	ENSMUSG00000019832
Inpp4b	up	3.01	3.01	3.35e-06	2.78e-05	chr8(+):81342562-82127917	inositol polyphosphate-4-phosphatase, type II	ENSMUSG00000037940
Pfkfb3	up	3	3	4.83e-12	8.77e-11	chr2(-):11471433-11554077	6-phosphofructo-2-kinase/fructose-2, 6-biphosphatase 3	ENSMUSG00000026773
Spats2l	up	2.99	2.99	9.32e-34	7.29e-32	chr1(+):57774417-57948397	spermatogenesis associated, serine-rich 2-like	ENSMUSG00000038305
Thrsp	up	2.99	2.99	0.0165	0.0519	chr7(-):97412933-97417550	thyroid hormone responsive	ENSMUSG00000035686
Tcirg1	up	2.99	2.99	4.81e-23	2.05e-21	chr19(-):3896052-3907133	T cell, immune regulator 1, ATPase, H+ transporting, lysosomal V0 protein A3	ENSMUSG00000001750
Tmem229b	up	2.98	2.98	1.94e-17	5.65e-16	chr12(-):78961796-79007341	transmembrane protein 229B	ENSMUSG00000046157
Cyp1b1	up	2.98	2.98	1.76e-09	2.39e-08	chr17(-):79701537-79715063	cytochrome P450, family 1, subfamily b, polypeptide 1	ENSMUSG00000024087
N4bp1	up	2.98	2.98	7.44e-28	4.28e-26	chr8(-):86841139-86885259	NEDD4 binding protein 1	ENSMUSG00000031652
E330034G19Rik	up	2.97	2.97	0.00733	0.0267	chr14(+):24293214-24309959	RIKEN cDNA E330034G19 gene	ENSMUSG00000038925
Trmt10c	up	2.97	2.97	1.36e-20	5.05e-19	chr16(-):56033274-56037787	tRNA methyltransferase 10C	ENSMUSG00000044763
Cxcl16	up	2.97	2.97	1.38e-09	1.91e-08	chr11(-):70454234-70459988	chemokine (C-X-C motif) ligand 16	ENSMUSG00000018920
Ddias	up	2.96	2.96	1.23e-14	2.89e-13	chr7(-):92857526-92874247	DNA damage-induced apoptosis suppressor	ENSMUSG00000030641
Abcb1a	up	2.96	2.96	1.07e-12	2.08e-11	chr5(+):8567091-8748575	ATP-binding cassette, sub-family B (MDR/TAP), member 1A	ENSMUSG00000040584
Clic4	up	2.96	2.96	3.73e-26	1.94e-24	chr4(-):135213969-135272815	chloride intracellular channel 4 (mitochondrial)	ENSMUSG00000037242
Nars	up	2.96	2.96	2.64e-38	2.61e-36	chr18(-):64499658-64516557	asparaginyl-tRNA synthetase	ENSMUSG00000024587
Cfap43 // Itprip	up	2.96	2.96	1.77e-27	9.99e-26	chr19(-):47736857-47919301	cilia and flagella associated protein 43 // inositol 1, 4, 5-triphosphate receptor interacting protein	ENSMUSG00000044948
Nfkbid	up	2.95	2.95	6.3e-07	5.92e-06	chr7(+):30421729-30428746	nuclear factor of kappa light polypeptide gene enhancer in B cells inhibitor, delta	ENSMUSG00000036931
Hist1h4k	up	2.94	2.94	2.03e-08	2.39e-07	chr13(-):21746810-21750554	histone cluster 1, H4k	ENSMUSG00000064288
Dmc1	up	2.94	2.94	0.000648	0.00326	chr15(-):79561497-79605109	DNA meiotic recombinase 1	ENSMUSG00000022429
Btg2	up	2.94	2.94	8.75e-09	1.09e-07	chr1(-):134074865-134079155	B cell translocation gene 2, anti-proliferative	ENSMUSG00000020423
Pmepa1	up	2.94	2.94	2.19e-19	7.43e-18	chr2(-):173224465-173276534	prostate transmembrane protein, androgen induced 1	ENSMUSG00000038400
Slit3	up	2.94	2.94	1.5e-16	4.11e-15	chr11(+):35121456-35708499	slit homolog 3 (Drosophila)	ENSMUSG00000056427
Psors1c2	up	2.94	2.94	0.00216	0.00936	chr17(+):35533200-35534647	psoriasis susceptibility 1 candidate 2 (human)	ENSMUSG00000024409
Shb	up	2.93	2.93	6.75e-11	1.07e-09	chr4(-):45423277-45530828	src homology 2 domain-containing transforming protein B	ENSMUSG00000044813
Enpp2	up	2.93	2.93	7.22e-14	1.59e-12	chr15(-):54838901-54920146	ectonucleotide pyrophosphatase/phosphodiesterase 2	ENSMUSG00000022425
Rnf165 // 8030462N17Rik	up	2.92	2.92	5.06e-07	4.83e-06	chr18(-):77456111-77714488	ring finger protein 165 // RIKEN cDNA 8030462N17 gene	ENSMUSG00000025427, ENSMUSG00000047466
Rel	up	2.92	2.92	0.00109	0.00512	chr11(-):23741517-23770970	reticuloendotheliosis oncogene	ENSMUSG00000020275
Pck2	up	2.92	2.92	4.79e-31	3.27e-29	chr14(+):55540265-55550775	phosphoenolpyruvate carboxykinase 2 (mitochondrial)	ENSMUSG00000040618
Gtpbp2	up	2.92	2.92	1.12e-28	6.76e-27	chr17(+):46161032-46169369	GTP binding protein 2	ENSMUSG00000023952
Hells	up	2.92	2.92	3.81e-20	1.37e-18	chr19(+):38930944-38968279	helicase, lymphoid specific	ENSMUSG00000025001
Lvrn	up	2.92	2.92	0.000912	0.00441	chr18(+):46850038-46905446	laeverin	ENSMUSG00000024481
C4a	up	2.9	2.9	0.000112	0.000683	chr17(-):34809092-34823464	complement component 4A (Rodgers blood group)	ENSMUSG00000015451
Psme2	up	2.9	2.9	5.21e-15	1.25e-13	chr14(-):55587440-55591101	proteasome (prosome, macropain) activator subunit 2 (PA28 beta)	ENSMUSG00000079197
Epb41l4aos	up	2.9	2.9	2.32e-14	5.31e-13	chr18(+):33794891-33801924	erythrocyte membrane protein band 4.1 like 4a, opposite strand	ENSMUSG00000087590
Gpatch4	up	2.9	2.9	1.74e-22	7.2e-21	chr3(+):88043106-88055994	G patch domain containing 4	ENSMUSG00000028069
Ass1 // Gm5424	up	2.9	2.9	4.3e-08	4.8e-07	chr2(+):31470270-31520670	argininosuccinate synthetase 1 // predicted gene 5424	ENSMUSG00000046687, ENSMUSG00000076441
Asah2	up	2.9	2.9	0.000173	0.00101	chr19(-):31984654-32108212	N-acylsphingosine amidohydrolase 2	ENSMUSG00000024887
Apoc1	up	2.89	2.89	0.0191	0.0584	chr7(-):19689480-19692659	apolipoprotein C-I	ENSMUSG00000040564
Rbm46	up	2.89	2.89	6.08e-05	0.000393	chr3(-):82836523-82876483	RNA binding motif protein 46	ENSMUSG00000033882
--	up	2.89	2.89	4.44e-07	4.27e-06	chr18(-):4198630-4198686	--	--
Aldh1a2	up	2.89	2.89	1.6e-09	2.18e-08	chr9(+):71215789-71296243	aldehyde dehydrogenase family 1, subfamily A2	ENSMUSG00000013584
Rab39b	up	2.89	2.89	9.42e-19	3.08e-17	chrX(-):75572045-75578231	RAB39B, member RAS oncogene family	ENSMUSG00000031202
Tpm1	up	2.89	2.89	5e-16	1.31e-14	chr9(-):67022593-67049262	tropomyosin 1, alpha	ENSMUSG00000032366
Mrpl1	up	2.89	2.89	1.24e-14	2.91e-13	chr5(+):96210115-96266727	mitochondrial ribosomal protein L1	ENSMUSG00000029486
Fcgr1	up	2.88	2.88	6.66e-08	7.26e-07	chr3(-):96282909-96293971	Fc receptor, IgG, high affinity I	ENSMUSG00000015947
Tram1l1	up	2.88	2.88	2.09e-23	9.08e-22	chr3(+):124320535-124324744	translocation associated membrane protein 1-like 1	ENSMUSG00000044528
Fam78b	up	2.87	2.87	0.0297	0.0828	chr1(+):167001417-167091302	family with sequence similarity 78, member B	ENSMUSG00000060568
Emp1	up	2.87	2.87	1e-39	1.05e-37	chr6(+):135362931-135383173	epithelial membrane protein 1	ENSMUSG00000030208
Espn	up	2.87	2.87	0.00263	0.0111	chr4(-):152120876-152152207	espin	ENSMUSG00000028943
Mtus2	up	2.87	2.87	0.00845	0.0301	chr5(+):147957318-148316065	microtubule associated tumor suppressor candidate 2	ENSMUSG00000029651
Scarf1	up	2.87	2.87	1.4e-15	3.54e-14	chr11(+):75513541-75526580	scavenger receptor class F, member 1	ENSMUSG00000038188
Plxna2	up	2.87	2.87	0.000199	0.00115	chr1(+):194619829-194816853	plexin A2	ENSMUSG00000026640
Zcchc7	up	2.86	2.86	3.4e-11	5.63e-10	chr4(+):44756559-44932212	zinc finger, CCHC domain containing 7	ENSMUSG00000035649
Snx20	up	2.86	2.86	1.54e-07	1.58e-06	chr8(-):88626563-88636131	sorting nexin 20	ENSMUSG00000031662
Gpr176	up	2.86	2.86	3.15e-27	1.74e-25	chr2(-):118277098-118373419	G protein-coupled receptor 176	ENSMUSG00000040133
--	up	2.85	2.85	1.23e-14	2.89e-13	chr19(+):54045258-54048980	--	--
Sdc4	up	2.85	2.85	2.32e-24	1.07e-22	chr2(-):164424247-164443188	syndecan 4	ENSMUSG00000017009
Pla2g7	up	2.85	2.85	2.1e-28	1.25e-26	chr17(+):43568449-43612193	phospholipase A2, group VII (platelet-activating factor acetylhydrolase, plasma)	ENSMUSG00000023913
Anxa7	up	2.85	2.85	4.34e-28	2.55e-26	chr14(-):20455261-20480133	annexin A7	ENSMUSG00000021814
Snx10	up	2.85	2.85	6.91e-24	3.1e-22	chr6(+):51523899-51590670	sorting nexin 10	ENSMUSG00000038301
Dnd1	up	2.85	2.85	0.00379	0.0152	chr18(-):36763672-36766214	DND microRNA-mediated repression inhibitor 1	ENSMUSG00000044595
Abi3	up	2.85	2.85	1.79e-07	1.82e-06	chr11(-):95830072-95842477	ABI gene family, member 3	ENSMUSG00000018381
Rhoc	up	2.85	2.85	7.16e-48	1.02e-45	chr3(+):104789033-104794459	ras homolog family member C	ENSMUSG00000002233
Cyr61	up	2.84	2.84	6.76e-24	3.04e-22	chr3(-):145646971-145649985	cysteine rich protein 61	ENSMUSG00000028195
Fstl3	up	2.84	2.84	4.75e-14	1.06e-12	chr10(+):79777272-79782630	follistatin-like 3	ENSMUSG00000020325
Cyb561	up	2.84	2.84	0.00111	0.00521	chr11(-):105933702-105944487	cytochrome b-561	ENSMUSG00000019590
Zbtb37	up	2.84	2.84	2.94e-08	3.39e-07	chr1(-):161008792-161034850	zinc finger and BTB domain containing 37	ENSMUSG00000043467
A630001G21Rik	up	2.84	2.84	0.000894	0.00434	chr1(-):85717083-85778645	RIKEN cDNA A630001G21 gene	ENSMUSG00000052760
Cd47	up	2.84	2.84	9.53e-29	5.81e-27	chr16(+):49855654-49911681	CD47 antigen (Rh-related antigen, integrin-associated signal transducer)	ENSMUSG00000055447
Eprs	up	2.84	2.84	3.15e-19	1.06e-17	chr1(+):185363043-185428360	glutamyl-prolyl-tRNA synthetase	ENSMUSG00000026615
Spata7	up	2.84	2.84	4.23e-07	4.08e-06	chr12(+):98628142-98669819	spermatogenesis associated 7	ENSMUSG00000021007
Ptger4	up	2.84	2.84	0.000374	0.00201	chr15(-):5206661-5244190	prostaglandin E receptor 4 (subtype EP4)	ENSMUSG00000039942
Arrdc4	up	2.83	2.83	2.66e-26	1.4e-24	chr7(-):68736994-68749243	arrestin domain containing 4	ENSMUSG00000042659
Ets1	up	2.83	2.83	2.11e-17	6.11e-16	chr9(+):32636221-32757820	E26 avian leukemia oncogene 1, 5' domain	ENSMUSG00000032035
Gcnt2	up	2.83	2.83	2.73e-24	1.25e-22	chr13(+):40859768-40960891	glucosaminyl (N-acetyl) transferase 2, I-branching enzyme	ENSMUSG00000021360
Tgm2	up	2.83	2.83	1.26e-24	5.91e-23	chr2(-):158116405-158146428	transglutaminase 2, C polypeptide	ENSMUSG00000037820
Spred3	up	2.83	2.83	6.76e-06	5.32e-05	chr7(-):29158827-29169841	sprouty-related, EVH1 domain containing 3	ENSMUSG00000037239
Pign	up	2.83	2.83	2.18e-06	1.87e-05	chr1(-):105382279-105663677	phosphatidylinositol glycan anchor biosynthesis, class N	ENSMUSG00000056536
Cyp2s1	up	2.83	2.83	0.000264	0.00148	chr7(-):25802471-25816914	cytochrome P450, family 2, subfamily s, polypeptide 1	ENSMUSG00000040703
Tank	up	2.82	2.82	3.5e-20	1.26e-18	chr2(+):61578578-61654176	TRAF family member-associated Nf-kappa B activator	ENSMUSG00000064289
Zfp119a	up	2.82	2.82	4e-11	6.56e-10	chr17(-):55864892-55878954	zinc finger protein 119a	ENSMUSG00000057835
Eea1	up	2.82	2.82	1.17e-06	1.06e-05	chr10(+):95940648-96045518	early endosome antigen 1	ENSMUSG00000036499
Tnfrsf1a	up	2.82	2.82	2.18e-26	1.16e-24	chr6(+):125349723-125362484	tumor necrosis factor receptor superfamily, member 1a	ENSMUSG00000030341
Ccdc122	up	2.82	2.82	1.91e-05	0.000137	chr14(+):77036770-77112263	coiled-coil domain containing 122	ENSMUSG00000034795
Fndc3a	up	2.82	2.82	2.48e-19	8.4e-18	chr14(-):72537949-72710007	fibronectin type III domain containing 3A	ENSMUSG00000033487
Map3k8	up	2.82	2.82	5.8e-05	0.000376	chr18(-):4331327-4352958	mitogen-activated protein kinase kinase kinase 8	ENSMUSG00000024235
Pglyrp1	up	2.81	2.81	0.0047	0.0182	chr7(+):18884680-18890441	peptidoglycan recognition protein 1	ENSMUSG00000030413
Hist1h3g	up	2.81	2.81	0.00764	0.0276	chr13(+):23535418-23536338	histone cluster 1, H3g	ENSMUSG00000099517
Il2rg	up	2.81	2.81	3.76e-11	6.18e-10	chrX(-):101264383-101268255	interleukin 2 receptor, gamma chain	ENSMUSG00000031304
Slc3a2	up	2.81	2.81	2.18e-19	7.41e-18	chr19(-):8706882-8723370	solute carrier family 3 (activators of dibasic and neutral amino acid transport), member 2	ENSMUSG00000010095
Ogfr	up	2.81	2.81	1.6e-18	5.13e-17	chr2(+):180589407-180595837	opioid growth factor receptor	ENSMUSG00000049401
Gm16973	up	2.81	2.81	1.06e-13	2.3e-12	chr14(-):56696275-56701268	predicted gene, 16973	ENSMUSG00000097743
Lilr4b	up	2.8	2.8	4.36e-05	0.000291	chr10(+):51480612-51486703	leukocyte immunoglobulin-like receptor, subfamily B, member 4B	ENSMUSG00000112023
Zfp36l2	up	2.79	2.79	5.85e-32	4.17e-30	chr17(-):84183924-84187948	zinc finger protein 36, C3H type-like 2	ENSMUSG00000045817
--	up	2.79	2.79	4.67e-07	4.48e-06	chr4(+):131920596-131921693	--	--
Prss35	up	2.78	2.78	1.07e-10	1.67e-09	chr9(+):86743633-86758442	protease, serine 35	ENSMUSG00000033491
--	up	2.78	2.78	0.000151	0.000898	chr8(-):71520119-71525693	--	--
Flrt3	up	2.78	2.78	8.41e-26	4.3e-24	chr2(-):140650916-140671476	fibronectin leucine rich transmembrane protein 3	ENSMUSG00000051379
Me1	up	2.77	2.77	5.16e-11	8.34e-10	chr9(-):86581363-86695914	malic enzyme 1, NADP(+)-dependent, cytosolic	ENSMUSG00000032418
Eif2s2	up	2.77	2.77	6.73e-23	2.84e-21	chr2(-):154871410-154892906	eukaryotic translation initiation factor 2, subunit 2 (beta)	ENSMUSG00000074656
Taf15	up	2.77	2.77	6.31e-34	5e-32	chr11(+):83473086-83506742	TATA-box binding protein associated factor 15	ENSMUSG00000020680
Casp12	up	2.77	2.77	1.37e-26	7.34e-25	chr9(+):5345474-5373034	caspase 12	ENSMUSG00000025887
Nmd3	up	2.77	2.77	2.33e-23	1.01e-21	chr3(+):69722033-69750104	NMD3 ribosome export adaptor	ENSMUSG00000027787
Steap4	up	2.77	2.77	8.33e-11	1.31e-09	chr5(+):7960455-7982213	STEAP family member 4	ENSMUSG00000012428
Tox2	up	2.76	2.76	2.32e-12	4.4e-11	chr2(+):163225454-163323102	TOX high mobility group box family member 2	ENSMUSG00000074607
Pstpip1	up	2.75	2.75	0.000166	0.000974	chr9(+):56089972-56128890	proline-serine-threonine phosphatase-interacting protein 1	ENSMUSG00000032322
AW551984	up	2.75	2.75	5.76e-08	6.33e-07	chr9(-):39587429-39604270	expressed sequence AW551984	ENSMUSG00000038112
Arap3	up	2.74	2.74	6.65e-22	2.62e-20	chr18(-):37972623-37998969	ArfGAP with RhoGAP domain, ankyrin repeat and PH domain 3	ENSMUSG00000024451
Znhit6	up	2.74	2.74	8.14e-18	2.46e-16	chr3(+):145576208-145605245	zinc finger, HIT type 6	ENSMUSG00000074182
D16Ertd472e	up	2.74	2.74	2.05e-06	1.76e-05	chr16(-):78540336-78576689	DNA segment, Chr 16, ERATO Doi 472, expressed	ENSMUSG00000022864
Zfp607	up	2.74	2.74	8.52e-06	6.56e-05	chr7(+):27860585-27880825	zinc finger proten 607	ENSMUSG00000020420
Stk32a	up	2.74	2.74	2.8e-07	2.77e-06	chr18(+):43207583-43318681	serine/threonine kinase 32A	ENSMUSG00000039954
Brip1	up	2.73	2.73	6.38e-13	1.27e-11	chr11(-):86058136-86201195	BRCA1 interacting protein C-terminal helicase 1	ENSMUSG00000034329
B4galt5	up	2.73	2.73	3.04e-11	5.06e-10	chr2(-):167298444-167349183	UDP-Gal:betaGlcNAc beta 1, 4-galactosyltransferase, polypeptide 5	ENSMUSG00000017929
Samsn1	up	2.73	2.73	0.00128	0.0059	chr16(-):75858794-75953333	SAM domain, SH3 domain and nuclear localization signals, 1	ENSMUSG00000022876
Tm4sf1	up	2.73	2.73	2.18e-31	1.51e-29	chr3(-):57285611-57301988	transmembrane 4 superfamily member 1	ENSMUSG00000027800
--	up	2.72	2.72	1.15e-15	2.93e-14	chr13(+):98354245-98356466	--	--
Pilra	up	2.72	2.72	6.36e-05	0.000409	chr5(-):137821952-137836278	paired immunoglobin-like type 2 receptor alpha	ENSMUSG00000046245
Alcam	up	2.72	2.72	1.48e-25	7.44e-24	chr16(-):52248997-52454074	activated leukocyte cell adhesion molecule	ENSMUSG00000022636
Lars	up	2.72	2.72	3.6e-19	1.21e-17	chr18(-):42202342-42262128	leucyl-tRNA synthetase	ENSMUSG00000024493
--	up	2.72	2.72	6.31e-06	4.98e-05	chr9(-):7869764-7871674	--	--
Thbd	up	2.72	2.72	3.62e-34	2.9e-32	chr2(-):148404465-148410606	thrombomodulin	ENSMUSG00000074743
Helq	up	2.72	2.72	1.16e-09	1.63e-08	chr5(-):100762148-100798600	helicase, POLQ-like	ENSMUSG00000035266
4632428C04Rik	up	2.71	2.71	0.000508	0.00265	chr16(+):30008667-30021430	RIKEN cDNA 4632428C04 gene	ENSMUSG00000097184
Trafd1	up	2.71	2.71	5.5e-24	2.49e-22	chr5(-):121371725-121385615	TRAF type zinc finger domain containing 1	ENSMUSG00000042726
Aida	up	2.71	2.71	4.48e-24	2.03e-22	chr1(+):183297047-183324501	axin interactor, dorsalization associated	ENSMUSG00000042901
Bnc2	up	2.71	2.71	1.94e-10	2.93e-09	chr4(-):84272542-84610198	basonuclin 2	ENSMUSG00000028487
Mdfic	up	2.7	2.7	2.45e-12	4.62e-11	chr6(+):15720660-15802169	MyoD family inhibitor domain containing	ENSMUSG00000041390
Mlf1	up	2.7	2.7	1.43e-06	1.26e-05	chr3(+):67374096-67399998	myeloid leukemia factor 1	ENSMUSG00000048416
Rbbp8	up	2.7	2.7	9.58e-31	6.42e-29	chr18(+):11633276-11745221	retinoblastoma binding protein 8	ENSMUSG00000041238
--	up	2.7	2.7	9.58e-07	8.75e-06	chr7(-):75773548-75782172	--	--
Ly9	up	2.7	2.7	1.29e-05	9.57e-05	chr1(-):171588613-171607410	lymphocyte antigen 9	ENSMUSG00000004707
--	up	2.7	2.7	9.41e-09	1.16e-07	chr3(+):145650311-145652473	--	--
Ccl6	up	2.69	2.69	2.32e-06	1.98e-05	chr11(-):83587886-83593087	chemokine (C-C motif) ligand 6	ENSMUSG00000018927
--	up	2.69	2.69	2.95e-18	9.26e-17	chr19(+):46314101-46315373	--	--
Slc7a7	up	2.69	2.69	2.66e-17	7.65e-16	chr14(-):54369442-54417702	solute carrier family 7 (cationic amino acid transporter, y+ system), member 7	ENSMUSG00000000958
Card6	up	2.69	2.69	0.0193	0.0589	chr15(-):5097439-5108533	caspase recruitment domain family, member 6	ENSMUSG00000041849
5033406O09Rik	up	2.69	2.69	8.04e-06	6.22e-05	chr12(-):111941991-111944485	RIKEN cDNA 5033406O09 gene	ENSMUSG00000113769
Grip2	up	2.69	2.69	0.0277	0.0784	chr6(-):91761509-91807393	glutamate receptor interacting protein 2	ENSMUSG00000030098
Hoxc9	up	2.69	2.69	1.02e-12	2e-11	chr15(+):102977032-102984898	homeobox C9	ENSMUSG00000036139
Lrrk2	up	2.68	2.68	7.24e-19	2.39e-17	chr15(+):91673223-91816124	leucine-rich repeat kinase 2	ENSMUSG00000036273
Nop14	up	2.68	2.68	1.88e-12	3.59e-11	chr5(-):34638536-34660148	NOP14 nucleolar protein	ENSMUSG00000036693
Gm36878	up	2.68	2.68	3.26e-18	1.02e-16	chr15(-):102971158-102985100	predicted gene, 36878	--
Akr1b8	up	2.67	2.67	1.02e-18	3.33e-17	chr6(+):34354146-34368461	aldo-keto reductase family 1, member B8	ENSMUSG00000029762
Hnmt	up	2.67	2.67	0.00646	0.0239	chr2(-):24002910-24049379	histamine N-methyltransferase	ENSMUSG00000026986
Glce	up	2.67	2.67	2.9e-23	1.25e-21	chr9(-):62057248-62122611	glucuronyl C5-epimerase	ENSMUSG00000032252
Mgp	up	2.67	2.67	0.0204	0.0613	chr6(-):136872436-136875823	matrix Gla protein	ENSMUSG00000030218
Arsj	up	2.66	2.66	1.06e-11	1.87e-10	chr3(+):126363825-126440374	arylsulfatase J	ENSMUSG00000046561
Syne1	up	2.66	2.66	1.87e-18	5.97e-17	chr10(-):5020201-5551483	spectrin repeat containing, nuclear envelope 1	ENSMUSG00000096054
Syt15	up	2.66	2.66	0.00422	0.0166	chr14(+):34219595-34230421	synaptotagmin XV	ENSMUSG00000041479
Il18	up	2.65	2.65	8.67e-06	6.66e-05	chr9(+):50554700-50581841	interleukin 18	ENSMUSG00000039217
Btg1	up	2.65	2.65	1e-26	5.39e-25	chr10(+):96617001-96622813	B cell translocation gene 1, anti-proliferative	ENSMUSG00000036478
Asb13	up	2.65	2.65	4.08e-08	4.57e-07	chr13(+):3634032-3651779	ankyrin repeat and SOCS box-containing 13	ENSMUSG00000033781
2310057M21Rik	up	2.65	2.65	1.94e-06	1.68e-05	chr7(-):131341611-131362735	RIKEN cDNA 2310057M21 gene	ENSMUSG00000040177
Braf	up	2.65	2.65	7.14e-06	5.59e-05	chr6(-):39603237-39725464	Braf transforming gene	ENSMUSG00000002413
Six1	up	2.65	2.65	2.8e-07	2.77e-06	chr12(-):73041827-73046720	sine oculis-related homeobox 1	ENSMUSG00000051367
Itga3	up	2.64	2.64	0.00128	0.0059	chr11(-):95044476-95076811	integrin alpha 3	ENSMUSG00000001507
Ier5	up	2.64	2.64	1.21e-19	4.2e-18	chr1(-):155096367-155099636	immediate early response 5	ENSMUSG00000056708
Rnf8-cmtr1 // Rnf8 // Cmtr1 // Gm28043	up	2.64	2.64	7.59e-19	2.5e-17	chr17(+):29373463-29705979	Rnf8-cmtr1 readthrough // ring finger protein 8 // cap methyltransferase 1 // predicted gene, 28043	ENSMUSG00000024019, ENSMUSG00000090083, ENSMUSG00000098374
Paqr5	up	2.64	2.64	0.00121	0.00562	chr9(-):61953481-62026805	progestin and adipoQ receptor family member V	ENSMUSG00000032278
Gtpbp8	up	2.64	2.64	3.47e-08	3.96e-07	chr16(-):44738879-44746363	GTP-binding protein 8 (putative)	ENSMUSG00000022668
Gpnmb	up	2.64	2.64	1.8e-05	0.000131	chr6(+):49036518-49070929	glycoprotein (transmembrane) nmb	ENSMUSG00000029816
Plvap	up	2.63	2.63	4.15e-14	9.31e-13	chr8(-):71497754-71511769	plasmalemma vesicle associated protein	ENSMUSG00000034845
Polk	up	2.63	2.63	4.2e-11	6.85e-10	chr13(-):96480688-96542580	polymerase (DNA directed), kappa	ENSMUSG00000021668
Ptpn12	up	2.63	2.63	1.4e-31	9.78e-30	chr5(-):20986645-21055911	protein tyrosine phosphatase, non-receptor type 12	ENSMUSG00000028771
Fam69c	up	2.63	2.63	3e-18	9.39e-17	chr18(+):84720241-84740436	family with sequence similarity 69, member C	ENSMUSG00000047992
Exo1	up	2.63	2.63	1.24e-08	1.51e-07	chr1(+):175880778-175911396	exonuclease 1	ENSMUSG00000039748
Rdh5	up	2.63	2.63	4.76e-14	1.06e-12	chr10(-):128913590-128919298	retinol dehydrogenase 5	ENSMUSG00000025350
Hivep3	up	2.62	2.62	1.44e-11	2.48e-10	chr4(+):119733784-120135411	human immunodeficiency virus type I enhancer binding protein 3	ENSMUSG00000028634
P2ry14	up	2.62	2.62	7.87e-19	2.59e-17	chr3(-):59114618-59153494	purinergic receptor P2Y, G-protein coupled, 14	ENSMUSG00000036381
Sh3kbp1	up	2.62	2.62	1.06e-23	4.71e-22	chrX(+):159627272-159975920	SH3-domain kinase binding protein 1	ENSMUSG00000040990
Taf4b	up	2.62	2.62	2.38e-09	3.19e-08	chr18(+):14783244-14900359	TATA-box binding protein associated factor 4b	ENSMUSG00000054321
Ehbp1l1	up	2.61	2.61	2.24e-22	9.18e-21	chr19(-):5707369-5726317	EH domain binding protein 1-like 1	ENSMUSG00000024937
Adora2b	up	2.61	2.61	2.03e-08	2.39e-07	chr11(+):62248982-62266452	adenosine A2b receptor	ENSMUSG00000018500
Cars	up	2.61	2.61	1.14e-27	6.51e-26	chr7(-):143557228-143600090	cysteinyl-tRNA synthetase	ENSMUSG00000010755
Clcf1-pold4 // Clcf1 // Pold4 // Gm45928	up	2.61	2.61	4.57e-19	1.52e-17	chr19(+):4214238-4233634	Clcf1-pold4 readthrough // cardiotrophin-like cytokine factor 1 // polymerase (DNA-directed), delta 4 // predicted gene, 45928	ENSMUSG00000024854, ENSMUSG00000040663
Zfp185	up	2.61	2.61	0.00895	0.0315	chrX(+):72987339-73031543	zinc finger protein 185	ENSMUSG00000031351
Msc	up	2.61	2.61	0.000337	0.00184	chr1(-):14753346-14755966	musculin	ENSMUSG00000025930
A230050P20Rik	up	2.61	2.61	1.45e-10	2.22e-09	chr9(+):20868631-20874307	RIKEN cDNA A230050P20 gene	ENSMUSG00000038884
Arntl	up	2.61	2.61	2.01e-20	7.34e-19	chr7(+):113207465-113314124	aryl hydrocarbon receptor nuclear translocator-like	ENSMUSG00000055116
Gm11517	up	2.6	2.6	0.00963	0.0335	chr11(-):96795332-96798156	predicted gene 11517	ENSMUSG00000081249
Zbtb3	up	2.6	2.6	4.04e-05	0.000272	chr19(+):8802494-8804854	zinc finger and BTB domain containing 3	ENSMUSG00000071661
Hmga2	up	2.6	2.6	1.31e-18	4.22e-17	chr10(-):120361268-120476469	high mobility group AT-hook 2	ENSMUSG00000056758
Rnf225	up	2.6	2.6	1.93e-06	1.67e-05	chr7(+):12927416-12931072	ring finger protein 225	ENSMUSG00000033967
Tnfaip8	up	2.6	2.6	2.95e-29	1.84e-27	chr18(+):49979427-50093229	tumor necrosis factor, alpha-induced protein 8	ENSMUSG00000062210
Fgl2	up	2.6	2.6	1.26e-09	1.75e-08	chr5(+):21372640-21378386	fibrinogen-like protein 2	ENSMUSG00000039899
Arl14ep	up	2.6	2.6	2.8e-35	2.36e-33	chr2(-):106962529-106974398	ADP-ribosylation factor-like 14 effector protein	ENSMUSG00000027122
Tmem119	up	2.6	2.6	3.6e-24	1.65e-22	chr5(-):113793730-113800367	transmembrane protein 119	ENSMUSG00000054675
Tcfl5	up	2.59	2.59	4.25e-07	4.1e-06	chr2(-):180621956-180642691	transcription factor-like 5 (basic helix-loop-helix)	ENSMUSG00000038932
Nefm	up	2.59	2.59	7.77e-13	1.54e-11	chr14(-):68082590-68125004	neurofilament, medium polypeptide	ENSMUSG00000022054
Gen1	up	2.59	2.59	3.11e-05	0.000215	chr12(-):11239741-11265799	GEN1, Holliday junction 5' flap endonuclease	ENSMUSG00000051235
Adcy7	up	2.58	2.58	6.68e-16	1.74e-14	chr8(+):88272403-88329962	adenylate cyclase 7	ENSMUSG00000031659
Irs2	up	2.58	2.58	1.6e-17	4.7e-16	chr8(-):10986972-11008458	insulin receptor substrate 2	ENSMUSG00000038894
Tpbg	up	2.58	2.58	1.05e-09	1.48e-08	chr9(+):85842377-85847055	trophoblast glycoprotein	ENSMUSG00000035274
Aars	up	2.58	2.58	4.16e-30	2.7e-28	chr8(+):111033842-111056870	alanyl-tRNA synthetase	ENSMUSG00000031960
E330011O21Rik	up	2.58	2.58	0.00286	0.0119	chr16(-):78250861-78295018	RIKEN cDNA E330011O21 gene	ENSMUSG00000109841
Ccdc174	up	2.57	2.57	7.08e-15	1.68e-13	chr6(+):91878053-91899848	coiled-coil domain containing 174	ENSMUSG00000034083
Dtna	up	2.57	2.57	4.57e-07	4.39e-06	chr18(+):23310020-23659719	dystrobrevin alpha	ENSMUSG00000024302
Tmem200b	up	2.57	2.57	9.47e-14	2.07e-12	chr4(+):131921771-131923140	transmembrane protein 200B	ENSMUSG00000070720
Zbtb38 // E030011O05Rik	up	2.57	2.57	4.54e-12	8.27e-11	chr9(-):96685423-96752833	zinc finger and BTB domain containing 38 // RIKEN cDNA E030011O05 gene	ENSMUSG00000040433
Map3k2	up	2.57	2.57	0.0354	0.0953	chr18(+):32163088-32236751	mitogen-activated protein kinase kinase kinase 2	ENSMUSG00000024383
Lin9	up	2.57	2.57	3.74e-07	3.63e-06	chr1(+):179979305-180690685	lin-9 homolog (C. elegans)	ENSMUSG00000058729
--	up	2.57	2.57	8.28e-05	0.000519	chr18(-):4199090-4199134	--	--
Dpp4	up	2.56	2.56	3.61e-08	4.1e-07	chr2(-):62330073-62412237	dipeptidylpeptidase 4	ENSMUSG00000035000
Nufip1	up	2.56	2.56	3.04e-18	9.5e-17	chr14(+):76110890-76137379	nuclear fragile X mental retardation protein interacting protein 1	ENSMUSG00000022009
Lilrb4a	up	2.56	2.56	3.84e-12	7.04e-11	chr10(+):51490898-51496613	leukocyte immunoglobulin-like receptor, subfamily B, member 4A	ENSMUSG00000112148
--	up	2.56	2.56	4.28e-20	1.53e-18	chr7(-):75769040-75772047	--	--
Rnd3	up	2.56	2.56	2.69e-22	1.09e-20	chr2(-):51130439-51149111	Rho family GTPase 3	ENSMUSG00000017144
Odf3l1	up	2.56	2.56	0.000809	0.00397	chr9(-):56848659-56864680	outer dense fiber of sperm tails 3-like 1	ENSMUSG00000045620
Acsl4	up	2.56	2.56	2.14e-16	5.81e-15	chrX(-):142317993-142390535	acyl-CoA synthetase long-chain family member 4	ENSMUSG00000031278
Stat3	up	2.56	2.56	9.34e-25	4.43e-23	chr11(-):100886806-100939540	signal transducer and activator of transcription 3	ENSMUSG00000004040
Hoxb3	up	2.56	2.56	5.67e-06	4.52e-05	chr11(+):96323126-96347930	homeobox B3	ENSMUSG00000048763
Ribc1	up	2.55	2.55	0.000677	0.00339	chrX(-):152004580-152016300	RIB43A domain with coiled-coils 1	ENSMUSG00000025257
Papd4	up	2.55	2.55	3.15e-26	1.64e-24	chr13(-):93145855-93192417	PAP associated domain containing 4	ENSMUSG00000042167
Zfp54	up	2.55	2.55	9.08e-05	0.000565	chr17(+):21423221-21435638	zinc finger protein 54	ENSMUSG00000023882
Akr1c13	up	2.55	2.55	0.00266	0.0112	chr13(+):4191186-4205604	aldo-keto reductase family 1, member C13	ENSMUSG00000021213
Slc20a1	up	2.55	2.55	5.28e-07	5.02e-06	chr2(+):129198773-129211615	solute carrier family 20, member 1	ENSMUSG00000027397
Abcg2	up	2.55	2.55	1.98e-25	9.86e-24	chr6(+):58584486-58692451	ATP-binding cassette, sub-family G (WHITE), member 2	ENSMUSG00000029802
Fam111a	up	2.54	2.54	7.65e-15	1.81e-13	chr19(+):12573510-12589769	family with sequence similarity 111, member A	ENSMUSG00000024691
Zcchc4	up	2.54	2.54	2.63e-14	5.98e-13	chr5(+):52775409-52824664	zinc finger, CCHC domain containing 4	ENSMUSG00000029179
Arsi	up	2.54	2.54	2.45e-10	3.66e-09	chr18(+):60912194-60917842	arylsulfatase i	ENSMUSG00000036412
Serpinb8	up	2.54	2.54	1.2e-05	8.98e-05	chr1(+):107590005-107608978	serine (or cysteine) peptidase inhibitor, clade B, member 8	ENSMUSG00000026315
Slc7a10	up	2.54	2.54	6.16e-06	4.87e-05	chr7(+):35186385-35201111	solute carrier family 7 (cationic amino acid transporter, y+ system), member 10	ENSMUSG00000030495
Nrip1	up	2.54	2.54	4.19e-22	1.68e-20	chr16(-):76287403-76373827	nuclear receptor interacting protein 1	ENSMUSG00000048490
--	up	2.53	2.53	0.0012	0.0056	chr6(-):92926231-92943493	--	--
Snhg1	up	2.53	2.53	4.83e-22	1.92e-20	chr19(+):8723485-8726442	small nucleolar RNA host gene 1	ENSMUSG00000108414
Gm15441	up	2.53	2.53	9.05e-06	6.92e-05	chr3(-):96555768-96566801	predicted gene 15441	ENSMUSG00000074398
Rrp15	up	2.53	2.53	1.64e-13	3.49e-12	chr1(-):186721089-186749359	ribosomal RNA processing 15 homolog (S. cerevisiae)	ENSMUSG00000001305
Slc11a1	up	2.53	2.53	1.75e-10	2.65e-09	chr1(+):74375201-74386052	solute carrier family 11 (proton-coupled divalent metal ion transporters), member 1	ENSMUSG00000026177
Itga9	up	2.53	2.53	4.8e-09	6.21e-08	chr9(+):118606709-118901003	integrin alpha 9	ENSMUSG00000039115
--	up	2.53	2.53	0.000434	0.00229	chr11(-):20693703-20694918	--	--
4930447C04Rik	up	2.53	2.53	3.93e-05	0.000265	chr12(-):72881109-72940774	RIKEN cDNA 4930447C04 gene	ENSMUSG00000021098
Sfrp4	up	2.53	2.53	4.88e-13	9.94e-12	chr13(+):19623102-19632994	secreted frizzled-related protein 4	ENSMUSG00000021319
Hectd2	up	2.52	2.52	4.63e-06	3.75e-05	chr19(+):36554639-36621135	HECT domain containing 2	ENSMUSG00000041180
Pdk4	up	2.52	2.52	7.9e-06	6.13e-05	chr6(-):5483351-5496310	pyruvate dehydrogenase kinase, isoenzyme 4	ENSMUSG00000019577
Cdkn2b	up	2.52	2.52	9.58e-14	2.09e-12	chr4(-):89306289-89311044	cyclin-dependent kinase inhibitor 2B (p15, inhibits CDK4)	ENSMUSG00000073802
Nop58	up	2.52	2.52	2.23e-30	1.46e-28	chr1(+):59685005-59712192	NOP58 ribonucleoprotein	ENSMUSG00000026020
Naa25	up	2.52	2.52	4.82e-10	7e-09	chr5(+):121397963-121440832	N(alpha)-acetyltransferase 25, NatB auxiliary subunit	ENSMUSG00000042719
A630033H20Rik	up	2.52	2.52	2.28e-06	1.94e-05	chrX(+):107148927-107173661	RIKEN cDNA A630033H20 gene	ENSMUSG00000054293
--	up	2.51	2.51	2.12e-07	2.13e-06	chr10(-):96617000-96619644	--	--
Bbs5	up	2.51	2.51	2.37e-07	2.36e-06	chr2(+):69647170-69667569	Bardet-Biedl syndrome 5 (human)	ENSMUSG00000063145
Boc	up	2.51	2.51	1.04e-12	2.03e-11	chr16(-):44485045-44558892	biregional cell adhesion molecule-related/down-regulated by oncogenes (Cdon) binding protein	ENSMUSG00000022687
Rerg	up	2.51	2.51	1.68e-08	2.01e-07	chr6(-):137054825-137170496	RAS-like, estrogen-regulated, growth-inhibitor	ENSMUSG00000030222
Zfp119b	up	2.51	2.51	2.67e-06	2.25e-05	chr17(-):55938373-55949500	zinc finger protein 119b	ENSMUSG00000062101
Pi4k2b	up	2.51	2.51	1.08e-15	2.76e-14	chr5(+):52741574-52778378	phosphatidylinositol 4-kinase type 2 beta	ENSMUSG00000029186
Trim26	up	2.51	2.51	2.51e-16	6.75e-15	chr17(+):36837132-36859397	tripartite motif-containing 26	ENSMUSG00000024457
--	up	2.51	2.51	0.0185	0.0569	chr6(-):42351608-42351701	--	--
Ccdc88b	up	2.51	2.51	1.3e-07	1.35e-06	chr19(-):6844623-6858211	coiled-coil domain containing 88B	ENSMUSG00000047810
Aen	up	2.51	2.51	1.87e-14	4.32e-13	chr7(+):78895925-78911209	apoptosis enhancing nuclease	ENSMUSG00000030609
--	up	2.51	2.51	3.93e-05	0.000265	chr17(-):33919295-33920485	--	--
Rassf4	up	2.5	2.5	5.72e-07	5.42e-06	chr6(-):116633008-116673836	Ras association (RalGDS/AF-6) domain family member 4	ENSMUSG00000042129
Klf6	up	2.5	2.5	4.85e-15	1.17e-13	chr13(+):5861489-5870393	Kruppel-like factor 6	ENSMUSG00000000078
Piwil4	up	2.5	2.5	2.16e-07	2.17e-06	chr9(-):14696231-14740745	piwi-like RNA-mediated gene silencing 4	ENSMUSG00000036912
Ptprc	up	2.5	2.5	3.76e-08	4.25e-07	chr1(-):138062859-138175665	protein tyrosine phosphatase, receptor type, C	ENSMUSG00000026395
Acot7	up	2.5	2.5	2.61e-22	1.06e-20	chr4(+):152178100-152271855	acyl-CoA thioesterase 7	ENSMUSG00000028937
Blm	up	2.5	2.5	1.52e-17	4.48e-16	chr7(-):80454993-80535121	Bloom syndrome, RecQ helicase-like	ENSMUSG00000030528
Kcnn4	up	2.5	2.5	4.14e-09	5.39e-08	chr7(+):24370261-24385215	potassium intermediate/small conductance calcium-activated channel, subfamily N, member 4	ENSMUSG00000054342
Ctss	up	2.5	2.5	4.42e-21	1.68e-19	chr3(+):95526783-95556405	cathepsin S	ENSMUSG00000038642
Irf2	up	2.49	2.49	7.97e-19	2.62e-17	chr8(+):46739732-46847466	interferon regulatory factor 2	ENSMUSG00000031627
Gm10046	up	2.49	2.49	9.4e-06	7.17e-05	chr7(+):27765673-27771790	predicted gene 10046	ENSMUSG00000109143
BC030867	up	2.49	2.49	6.15e-05	0.000397	chr11(+):102248882-102265183	cDNA sequence BC030867	ENSMUSG00000034773
Chrnb1	up	2.49	2.49	1.39e-05	0.000103	chr11(-):69784036-69795943	cholinergic receptor, nicotinic, beta polypeptide 1 (muscle)	ENSMUSG00000041189
Abl2	up	2.49	2.49	0.000357	0.00193	chr1(+):156558787-156649619	v-abl Abelson murine leukemia viral oncogene 2 (arg, Abelson-related gene)	ENSMUSG00000026596
Fhl1	up	2.48	2.48	0.0141	0.0458	chrX(+):56731761-56793346	four and a half LIM domains 1	ENSMUSG00000023092
Il3ra	up	2.48	2.48	2.15e-09	2.9e-08	chr14(+):14346495-14355492	interleukin 3 receptor, alpha chain	ENSMUSG00000068758
Zcchc2	up	2.48	2.48	2.19e-07	2.2e-06	chr1(+):105990405-106034075	zinc finger, CCHC domain containing 2	ENSMUSG00000038866
Tmem51	up	2.48	2.48	1.48e-06	1.31e-05	chr4(-):142030993-142084304	transmembrane protein 51	ENSMUSG00000040616
Hist1h2bb	up	2.48	2.48	0.0194	0.059	chr13(+):23746734-23747223	histone cluster 1, H2bb	ENSMUSG00000075031
Yars	up	2.47	2.47	9.97e-24	4.46e-22	chr4(+):129189795-129219607	tyrosyl-tRNA synthetase	ENSMUSG00000028811
Gngt2	up	2.47	2.47	2.07e-09	2.79e-08	chr11(+):95842295-95845729	guanine nucleotide binding protein (G protein), gamma transducing activity polypeptide 2	ENSMUSG00000038811
Pde1a	up	2.47	2.47	6.32e-09	8.01e-08	chr2(-):79834453-80129658	phosphodiesterase 1A, calmodulin-dependent	ENSMUSG00000059173
Unc45b	up	2.46	2.46	0.000358	0.00193	chr11(+):82911253-82943405	unc-45 myosin chaperone B	ENSMUSG00000018845
Gm5165	up	2.46	2.46	4.14e-07	4.01e-06	chr17(+):17234903-17266347	predicted gene 5165	--
Zyx	up	2.46	2.46	2.75e-27	1.53e-25	chr6(+):42346652-42360212	zyxin	ENSMUSG00000029860
Zc3h8	up	2.46	2.46	7.17e-08	7.79e-07	chr2(-):128926269-128944024	zinc finger CCCH type containing 8	ENSMUSG00000027387
Col18a1	up	2.46	2.46	8.7e-23	3.64e-21	chr10(-):77052180-77166537	collagen, type XVIII, alpha 1	ENSMUSG00000001435
Rgs2	up	2.45	2.45	9.32e-07	8.52e-06	chr1(-):143999338-144004151	regulator of G-protein signaling 2	ENSMUSG00000026360
Thy1	up	2.45	2.45	4.09e-11	6.68e-10	chr9(+):44043384-44048579	thymus cell antigen 1, theta	ENSMUSG00000032011
Prkaa1	up	2.45	2.45	5.92e-17	1.66e-15	chr15(+):5143861-5181899	protein kinase, AMP-activated, alpha 1 catalytic subunit	ENSMUSG00000050697
Shmt2	up	2.45	2.45	2.14e-20	7.79e-19	chr10(-):127517123-127522446	serine hydroxymethyltransferase 2 (mitochondrial)	ENSMUSG00000025403
Coro6	up	2.45	2.45	0.0204	0.0613	chr11(+):77462624-77469601	coronin 6	ENSMUSG00000020836
--	up	2.45	2.45	0.00286	0.0119	chr3(-):95307672-95315118	--	--
Itpr2	up	2.45	2.45	1.93e-06	1.67e-05	chr6(-):146108300-146502223	inositol 1, 4, 5-triphosphate receptor 2	ENSMUSG00000030287
Heatr1	up	2.44	2.44	0.0198	0.06	chr13(+):12395370-12440289	HEAT repeat containing 1	ENSMUSG00000050244
Ticrr	up	2.44	2.44	4.84e-05	0.000319	chr7(+):79660196-79698143	TOPBP1-interacting checkpoint and replication regulator	ENSMUSG00000046591
Tbc1d1	up	2.44	2.44	1.23e-15	3.12e-14	chr5(+):64156305-64351486	TBC1 domain family, member 1	ENSMUSG00000029174
E130102H24Rik	up	2.44	2.44	0.000932	0.00448	chr4(-):101346524-101356248	RIKEN cDNA E130102H24 gene	ENSMUSG00000086782
Pdlim7	up	2.44	2.44	2.46e-26	1.3e-24	chr13(-):55495795-55513446	PDZ and LIM domain 7	ENSMUSG00000021493
Etv6	up	2.44	2.44	1.32e-14	3.1e-13	chr6(+):134035697-134270145	ets variant 6	ENSMUSG00000030199
Tyw5	up	2.43	2.43	7.69e-10	1.1e-08	chr1(-):57388245-57406686	tRNA-yW synthesizing protein 5	ENSMUSG00000048495
Lgr6	up	2.43	2.43	3.84e-09	5.02e-08	chr1(-):134986349-135105277	leucine-rich repeat-containing G protein-coupled receptor 6	ENSMUSG00000042793
Plau	up	2.43	2.43	5.06e-12	9.16e-11	chr14(+):20836662-20843388	plasminogen activator, urokinase	ENSMUSG00000021822
Zfp105	up	2.43	2.43	2.3e-14	5.26e-13	chr9(+):122923071-122931028	zinc finger protein 105	ENSMUSG00000057895
Layn	up	2.42	2.42	0.000823	0.00403	chr9(-):51054640-51077094	layilin	ENSMUSG00000060594
Nostrin	up	2.42	2.42	3.12e-07	3.06e-06	chr2(+):69135800-69189327	nitric oxide synthase trafficker	ENSMUSG00000034738
Nipal2	up	2.41	2.41	0.00582	0.0219	chr15(-):34572798-34679212	NIPA-like domain containing 2	ENSMUSG00000038879
Bmp2	up	2.41	2.41	0.00167	0.00749	chr2(+):133552158-133562896	bone morphogenetic protein 2	ENSMUSG00000027358
--	up	2.41	2.41	0.000864	0.00421	chr2(+):31438062-31460737	--	--
--	up	2.41	2.41	1.68e-12	3.23e-11	chr1(-):155212473-155232740	--	--
Stac2	up	2.41	2.41	0.000676	0.00339	chr11(-):98036624-98053463	SH3 and cysteine rich domain 2	ENSMUSG00000017400
Med7	up	2.41	2.41	1.75e-22	7.22e-21	chr11(+):46436947-46442721	mediator complex subunit 7	ENSMUSG00000020397
Rgs6	up	2.41	2.41	2.63e-06	2.22e-05	chr12(+):82616924-83162056	regulator of G-protein signaling 6	ENSMUSG00000021219
Pbx4	up	2.4	2.4	0.000719	0.00358	chr8(+):69832624-69873163	pre B cell leukemia homeobox 4	ENSMUSG00000031860
Pdss1	up	2.4	2.4	9.73e-09	1.2e-07	chr2(+):22895522-22940261	prenyl (solanesyl) diphosphate synthase, subunit 1	ENSMUSG00000026784
Nes	up	2.4	2.4	2.94e-13	6.11e-12	chr3(+):87971066-87980449	nestin	ENSMUSG00000004891
Tmem35	up	2.4	2.4	6.23e-08	6.82e-07	chrX(+):134295225-134305971	transmembrane protein 35	ENSMUSG00000033578
Cap2	up	2.4	2.4	0.000831	0.00407	chr13(+):46501902-46650278	CAP, adenylate cyclase-associated protein, 2 (yeast)	ENSMUSG00000021373
Cldn9	up	2.4	2.4	0.00988	0.0343	chr17(-):23682584-23684026	claudin 9	ENSMUSG00000066720
Mylk	up	2.39	2.39	1.96e-05	0.000141	chr16(+):34745209-35002434	myosin, light polypeptide kinase	ENSMUSG00000022836
Gimap9	up	2.39	2.39	0.00086	0.00418	chr6(+):48676135-48678704	GTPase, IMAP family member 9	ENSMUSG00000051124
Rasl11a	up	2.39	2.39	9.2e-05	0.000572	chr5(+):146845071-146847726	RAS-like, family 11, member A	ENSMUSG00000029641
Tmem202	up	2.39	2.39	0.000503	0.00263	chr9(-):59518655-59539851	transmembrane protein 202	ENSMUSG00000049526
Sema3c	up	2.39	2.39	2.9e-10	4.31e-09	chr5(+):17574280-17730268	sema domain, immunoglobulin domain (Ig), short basic domain, secreted, (semaphorin) 3C	ENSMUSG00000028780
Ghitm	up	2.39	2.39	2.5e-19	8.47e-18	chr14(-):37120444-37135322	growth hormone inducible transmembrane protein	ENSMUSG00000041028
Rrp12	up	2.39	2.39	2.31e-14	5.3e-13	chr19(-):41862852-41896178	ribosomal RNA processing 12 homolog (S. cerevisiae)	ENSMUSG00000035049
--	up	2.39	2.39	2.22e-06	1.9e-05	chr5(+):151252303-151259792	--	--
Znrd1as	up	2.39	2.39	3.4e-09	4.48e-08	chr17(+):36958592-36965622	zinc ribbon domain containing 1, antisense	ENSMUSG00000036214
Il1rl2	up	2.39	2.39	1.01e-09	1.43e-08	chr1(+):40324589-40367555	interleukin 1 receptor-like 2	ENSMUSG00000070942
Synpo	up	2.38	2.38	1e-15	2.56e-14	chr18(-):60593973-60660144	synaptopodin	ENSMUSG00000043079
Txnip	up	2.38	2.38	1.74e-15	4.36e-14	chr3(+):96557957-96561857	thioredoxin interacting protein	ENSMUSG00000038393
Duoxa1	up	2.38	2.38	0.0253	0.073	chr2(-):122303551-122313730	dual oxidase maturation factor 1	ENSMUSG00000027224
--	up	2.38	2.38	1.39e-13	2.97e-12	chr9(-):96682770-96685329	--	--
Abca1	up	2.38	2.38	3.82e-06	3.14e-05	chr4(-):53030788-53159896	ATP-binding cassette, sub-family A (ABC1), member 1	ENSMUSG00000015243
Pkn2	up	2.38	2.38	1.1e-11	1.93e-10	chr3(-):142790902-142882004	protein kinase N2	ENSMUSG00000004591
Cenpu	up	2.38	2.38	2.26e-08	2.65e-07	chr8(+):46552055-46580007	centromere protein U	ENSMUSG00000031629
Zfp455	up	2.38	2.38	0.00203	0.00888	chr13(+):67194506-67209298	zinc finger protein 455	ENSMUSG00000051037
Edn1	up	2.37	2.37	0.000294	0.00163	chr13(+):42301476-42307994	endothelin 1	ENSMUSG00000021367
Gm12216	up	2.37	2.37	0.00776	0.028	chr11(-):53785489-53859258	predicted gene 12216	ENSMUSG00000081769
Dusp1	up	2.37	2.37	1.37e-15	3.45e-14	chr17(-):26505591-26508476	dual specificity phosphatase 1	ENSMUSG00000024190
Ggta1	up	2.37	2.37	1.16e-06	1.04e-05	chr2(-):35400179-35461532	glycoprotein galactosyltransferase alpha 1, 3	ENSMUSG00000035778
Il27ra	up	2.37	2.37	0.000105	0.000642	chr8(-):84030287-84042590	interleukin 27 receptor, alpha	ENSMUSG00000005465
Hk2	up	2.36	2.36	9.44e-09	1.17e-07	chr6(-):82725029-82774454	hexokinase 2	ENSMUSG00000000628
Ercc6l	up	2.36	2.36	3.11e-12	5.8e-11	chrX(-):102142820-102157091	excision repair cross-complementing rodent repair deficiency complementation group 6 like	ENSMUSG00000051220
Ripk3	up	2.35	2.35	2.07e-08	2.43e-07	chr14(-):55784996-55788857	receptor-interacting serine-threonine kinase 3	ENSMUSG00000022221
Chic2	up	2.35	2.35	2.36e-16	6.37e-15	chr5(-):75005004-75044641	cysteine-rich hydrophobic domain 2	ENSMUSG00000029229
Zfp850	up	2.35	2.35	3.51e-09	4.61e-08	chr7(-):27984011-28014116	zinc finger protein 850	ENSMUSG00000096916
Pwwp2b	up	2.35	2.35	4.52e-09	5.87e-08	chr7(+):139248481-139267253	PWWP domain containing 2B	ENSMUSG00000060260
--	up	2.34	2.34	0.00106	0.00503	chr18(-):4198396-4198441	--	--
Zbtb21	up	2.34	2.34	3.21e-11	5.33e-10	chr16(-):97947435-97962622	zinc finger and BTB domain containing 21	ENSMUSG00000046962
Pinx1	up	2.34	2.34	3.3e-12	6.12e-11	chr14(+):63860312-63919859	PIN2/TERF1 interacting, telomerase inhibitor 1	ENSMUSG00000021958
Rdh10	up	2.34	2.34	7.09e-11	1.12e-09	chr1(+):16105774-16132550	retinol dehydrogenase 10 (all-trans)	ENSMUSG00000025921
Alpk1	up	2.34	2.34	0.0468	0.119	chr3(-):127670310-127780527	alpha-kinase 1	ENSMUSG00000028028
Ints12	up	2.33	2.33	5.94e-12	1.07e-10	chr3(+):133091855-133110983	integrator complex subunit 12	ENSMUSG00000028016
Wdr43	up	2.33	2.33	6.21e-22	2.45e-20	chr17(+):71615895-71659031	WD repeat domain 43	ENSMUSG00000041057
Bbx	up	2.33	2.33	0.00178	0.00789	chr16(-):50191844-50432466	bobby sox homolog (Drosophila)	ENSMUSG00000022641
1110038B12Rik	up	2.33	2.33	1.71e-14	3.96e-13	chr17(-):34950238-34952471	RIKEN cDNA 1110038B12 gene	ENSMUSG00000092203
Mgst1	up	2.33	2.33	3.26e-05	0.000224	chr6(+):138140527-138156755	microsomal glutathione S-transferase 1	ENSMUSG00000008540
Nr4a3	up	2.33	2.33	0.0198	0.06	chr4(+):48045231-48086449	nuclear receptor subfamily 4, group A, member 3	ENSMUSG00000028341
Acsl5	up	2.33	2.33	4.17e-26	2.16e-24	chr19(+):55253368-55297720	acyl-CoA synthetase long-chain family member 5	ENSMUSG00000024981
Akna	up	2.33	2.33	5.66e-15	1.35e-13	chr4(-):63349450-63410715	AT-hook transcription factor	ENSMUSG00000039158
Cnot4	up	2.33	2.33	1.53e-19	5.28e-18	chr6(-):35022066-35133737	CCR4-NOT transcription complex, subunit 4	ENSMUSG00000038784
Bcl2a1b	up	2.32	2.32	0.000616	0.00313	chr9(+):89199273-89207838	B cell leukemia/lymphoma 2 related protein A1b	ENSMUSG00000089929
Dscc1	up	2.32	2.32	2.74e-08	3.17e-07	chr15(-):55076101-55090495	DNA replication and sister chromatid cohesion 1	ENSMUSG00000022422
Stbd1	up	2.32	2.32	7.1e-10	1.02e-08	chr5(+):92603039-92606579	starch binding domain 1	ENSMUSG00000047963
Rad18	up	2.32	2.32	2.25e-10	3.37e-09	chr6(-):112619851-112696672	RAD18 E3 ubiquitin protein ligase	ENSMUSG00000030254
Nup43	up	2.32	2.32	3.72e-10	5.48e-09	chr10(+):7667502-7678886	nucleoporin 43	ENSMUSG00000040034
6030408B16Rik	up	2.32	2.32	1.06e-08	1.3e-07	chr15(+):101293211-101297426	RIKEN cDNA 6030408B16 gene	ENSMUSG00000075408
Ppm1j	up	2.32	2.32	0.00729	0.0266	chr3(+):104781056-104786015	protein phosphatase 1J	ENSMUSG00000002228
Spin4	up	2.32	2.32	7.09e-09	8.9e-08	chrX(-):95022507-95026683	spindlin family, member 4	ENSMUSG00000071722
AU041133	up	2.32	2.32	6.71e-07	6.28e-06	chr10(+):82128013-82153065	expressed sequence AU041133	ENSMUSG00000078435
Hax1	up	2.31	2.31	3.33e-14	7.53e-13	chr3(-):89995447-89998716	HCLS1 associated X-1	ENSMUSG00000027944
Eng	up	2.31	2.31	1.6e-23	7e-22	chr2(+):32646595-32682669	endoglin	ENSMUSG00000026814
Det1	up	2.31	2.31	1.22e-11	2.13e-10	chr7(-):78827474-78847238	de-etiolated homolog 1 (Arabidopsis)	ENSMUSG00000030610
Klf5	up	2.31	2.31	1.06e-10	1.65e-09	chr14(+):99298680-99313413	Kruppel-like factor 5	ENSMUSG00000005148
Itga5	up	2.3	2.3	2.03e-17	5.88e-16	chr15(-):103344289-103366791	integrin alpha 5 (fibronectin receptor alpha)	ENSMUSG00000000555
Elf4	up	2.3	2.3	4.26e-07	4.11e-06	chrX(-):48411049-48463133	E74-like factor 4 (ets domain transcription factor)	ENSMUSG00000031103
Mmp17	up	2.3	2.3	3.18e-05	0.000219	chr5(+):129584169-129609154	matrix metallopeptidase 17	ENSMUSG00000029436
Cers6	up	2.3	2.3	0.0141	0.0458	chr2(+):68861441-69114283	ceramide synthase 6	ENSMUSG00000027035
Pdgfb	up	2.3	2.3	1.1e-10	1.71e-09	chr15(-):79995900-80014808	platelet derived growth factor, B polypeptide	ENSMUSG00000000489
Raet1e // H60b // Raet1d	up	2.3	2.3	0.0106	0.0364	chr10(+):22158567-22374137	retinoic acid early transcript 1E // histocompatibility 60b // retinoic acid early transcript delta	ENSMUSG00000053219, ENSMUSG00000075297, ENSMUSG00000078452
Tars	up	2.3	2.3	4.71e-25	2.27e-23	chr15(-):11382301-11399668	threonyl-tRNA synthetase	ENSMUSG00000022241
1700017B05Rik	up	2.29	2.29	3.82e-16	1.01e-14	chr9(-):57251143-57262602	RIKEN cDNA 1700017B05 gene	ENSMUSG00000032300
Rbfox2	up	2.29	2.29	2.75e-11	4.6e-10	chr15(-):77078990-77307054	RNA binding protein, fox-1 homolog (C. elegans) 2	ENSMUSG00000033565
Ms4a7	up	2.29	2.29	6.7e-06	5.27e-05	chr19(-):11321039-11336148	membrane-spanning 4-domains, subfamily A, member 7	ENSMUSG00000024672
Tlcd2	up	2.29	2.29	4.17e-07	4.04e-06	chr11(+):75468050-75470899	TLC domain containing 2	ENSMUSG00000038217
Rgma	up	2.29	2.29	3.41e-07	3.33e-06	chr7(+):73375507-73419899	repulsive guidance molecule family member A	ENSMUSG00000070509
Tmem37	up	2.29	2.29	9.12e-06	6.97e-05	chr1(-):120067377-120073800	transmembrane protein 37	ENSMUSG00000050777
Pdpn	up	2.29	2.29	1.22e-18	3.96e-17	chr4(-):143267409-143299564	podoplanin	ENSMUSG00000028583
Emb	up	2.29	2.29	0.000337	0.00184	chr13(+):117220573-117274415	embigin	ENSMUSG00000021728
Hoxb4	up	2.29	2.29	0.000562	0.0029	chr11(+):96318267-96321638	homeobox B4	ENSMUSG00000038692
Themis2	up	2.29	2.29	3.66e-05	0.000248	chr4(-):132781840-132796413	thymocyte selection associated family member 2	ENSMUSG00000037731
Pgf	up	2.29	2.29	5.05e-08	5.6e-07	chr12(-):85166639-85177313	placental growth factor	ENSMUSG00000004791
Mafk	up	2.28	2.28	1.55e-17	4.55e-16	chr5(+):139791530-139802652	v-maf musculoaponeurotic fibrosarcoma oncogene family, protein K (avian)	ENSMUSG00000018143
Rara	up	2.28	2.28	1.42e-16	3.91e-15	chr11(+):98937675-98974942	retinoic acid receptor, alpha	ENSMUSG00000037992
Zfp945	up	2.28	2.28	1.39e-15	3.5e-14	chr17(-):22846697-22867135	zinc finger protein 945	ENSMUSG00000059142
Sap30	up	2.28	2.28	5.51e-11	8.86e-10	chr8(-):57482702-57487861	sin3 associated polypeptide	ENSMUSG00000031609
Havcr2	up	2.28	2.28	0.00096	0.00461	chr11(+):46454929-46481255	hepatitis A virus cellular receptor 2	ENSMUSG00000020399
Zbtb20	up	2.28	2.28	0.00118	0.00551	chr16(+):42907645-43619077	zinc finger and BTB domain containing 20	ENSMUSG00000022708
Serping1	up	2.27	2.27	1.25e-10	1.93e-09	chr2(-):84765361-84775429	serine (or cysteine) peptidase inhibitor, clade G, member 1	ENSMUSG00000023224
Zfp110	up	2.27	2.27	2.09e-09	2.81e-08	chr7(+):12834761-12850586	zinc finger protein 110	ENSMUSG00000058638
Grn	up	2.27	2.27	4.21e-15	1.02e-13	chr11(+):102430322-102436813	granulin	ENSMUSG00000034708
Mab21l1	up	2.27	2.27	6.7e-06	5.27e-05	chr3(+):55781794-55785291	mab-21-like 1 (C. elegans)	ENSMUSG00000056947
Chek1	up	2.27	2.27	2.79e-07	2.76e-06	chr9(-):36708482-36726660	checkpoint kinase 1	ENSMUSG00000032113
Ccdc173	up	2.27	2.27	7.46e-05	0.000472	chr2(-):69758034-69789550	coiled-coil domain containing 173	ENSMUSG00000070883
A530072M11Rik	up	2.27	2.27	8.58e-06	6.6e-05	chr4(+):16164081-16266227	RIKEN cDNA gene A530072M11	ENSMUSG00000085112
Nol3	up	2.27	2.27	0.00885	0.0312	chr8(+):105276414-105281939	nucleolar protein 3 (apoptosis repressor with CARD domain)	ENSMUSG00000014776
--	up	2.27	2.27	0.0167	0.0525	chr10(-):95385362-95413111	--	--
Uhrf1bp1	up	2.27	2.27	2.33e-08	2.73e-07	chr17(+):27856489-27900040	UHRF1 (ICBP90) binding protein 1	ENSMUSG00000039512
Nr1d1	up	2.27	2.27	2.38e-08	2.79e-07	chr11(-):98767933-98775378	nuclear receptor subfamily 1, group D, member 1	ENSMUSG00000020889
Slc52a3	up	2.27	2.27	0.00202	0.00885	chr2(+):151996511-152009258	solute carrier protein family 52, member 3	ENSMUSG00000027463
Tex10	up	2.26	2.26	5.98e-18	1.82e-16	chr4(-):48430860-48473463	testis expressed gene 10	ENSMUSG00000028345
Cdc6	up	2.26	2.26	2.63e-10	3.91e-09	chr11(+):98907808-98923942	cell division cycle 6	ENSMUSG00000017499
--	up	2.26	2.26	0.000613	0.00311	chr8(-):48503853-48505352	--	--
Necab3	up	2.26	2.26	0.0172	0.0537	chr2(-):154544399-154558854	N-terminal EF-hand calcium binding protein 3	ENSMUSG00000027489
Klf8	up	2.26	2.26	0.027	0.0769	chrX(+):153237748-153398925	Kruppel-like factor 8	ENSMUSG00000041649
Wnt2b	up	2.26	2.26	0.0293	0.082	chr3(-):104944805-104961922	wingless-type MMTV integration site family, member 2B	ENSMUSG00000027840
Scpep1	up	2.26	2.26	3.95e-17	1.12e-15	chr11(-):88924022-88955443	serine carboxypeptidase 1	ENSMUSG00000000278
Parvb	up	2.26	2.26	5.79e-10	8.35e-09	chr15(+):84231844-84315609	parvin, beta	ENSMUSG00000022438
Fam20a	up	2.26	2.26	0.00021	0.0012	chr11(-):109669749-109722280	family with sequence similarity 20, member A	ENSMUSG00000020614
Pax9	up	2.26	2.26	0.0012	0.00558	chr12(+):56695471-56712822	paired box 9	ENSMUSG00000001497
Noc3l	up	2.26	2.26	6.18e-09	7.85e-08	chr19(-):38788128-38819238	NOC3 like DNA replication regulator	ENSMUSG00000024999
Lama5	up	2.25	2.25	1.25e-07	1.3e-06	chr2(-):180176374-180225859	laminin, alpha 5	ENSMUSG00000015647
Zfp703	up	2.25	2.25	1.31e-17	3.9e-16	chr8(+):26977336-26981461	zinc finger protein 703	ENSMUSG00000085795
Lhx6	up	2.25	2.25	0.000878	0.00426	chr2(-):36081953-36105409	LIM homeobox protein 6	ENSMUSG00000026890
Xrn1	up	2.25	2.25	0.000297	0.00164	chr9(+):95954760-96057806	5'-3' exoribonuclease 1	ENSMUSG00000032410
Gmpr	up	2.25	2.25	0.00251	0.0107	chr13(+):45507444-45546386	guanosine monophosphate reductase	ENSMUSG00000000253
Ubxn7	up	2.25	2.25	8.12e-06	6.27e-05	chr16(+):32332252-32393747	UBX domain protein 7	ENSMUSG00000053774
Glipr2	up	2.24	2.24	2.71e-25	1.33e-23	chr4(+):43957702-43979129	GLI pathogenesis-related 2	ENSMUSG00000028480
Eif1a	up	2.24	2.24	2.54e-23	1.1e-21	chr18(+):46597703-46610225	eukaryotic translation initiation factor 1A	ENSMUSG00000057561
Sdad1	up	2.24	2.24	7.12e-19	2.36e-17	chr5(-):92284010-92310026	SDA1 domain containing 1	ENSMUSG00000029415
Plat	up	2.24	2.24	9.45e-21	3.53e-19	chr8(+):22757722-22782847	plasminogen activator, tissue	ENSMUSG00000031538
Prrx1	up	2.24	2.24	5.44e-11	8.75e-10	chr1(-):163245120-163313671	paired related homeobox 1	ENSMUSG00000026586
Lnpep	up	2.24	2.24	5.82e-05	0.000377	chr17(-):17527065-17625051	leucyl/cystinyl aminopeptidase	ENSMUSG00000023845
Diaph3	up	2.24	2.24	2.12e-08	2.49e-07	chr14(-):86655362-87141237	diaphanous related formin 3	ENSMUSG00000022021
Car2	up	2.24	2.24	0.011	0.0375	chr3(+):14886269-14900769	carbonic anhydrase 2	ENSMUSG00000027562
Folh1	up	2.24	2.24	0.000569	0.00292	chr7(-):86712576-86775866	folate hydrolase 1	ENSMUSG00000001773
Gap43	up	2.24	2.24	7.79e-09	9.76e-08	chr16(-):42248444-42340651	growth associated protein 43	ENSMUSG00000047261
Dclk1	up	2.23	2.23	7.29e-07	6.79e-06	chr3(+):55242364-55539066	doublecortin-like kinase 1	ENSMUSG00000027797
Zfp593	up	2.23	2.23	4.31e-10	6.29e-09	chr4(-):134243307-134245592	zinc finger protein 593	ENSMUSG00000028840
AI429214	up	2.23	2.23	2.79e-07	2.76e-06	chr8(+):36993575-36995531	expressed sequence AI429214	ENSMUSG00000074384
Adgrd1	up	2.23	2.23	7.31e-09	9.18e-08	chr5(+):129096747-129204599	adhesion G protein-coupled receptor D1	ENSMUSG00000044017
--	up	2.23	2.23	5.9e-11	9.44e-10	chr7(+):15917195-15922403	--	--
Vwa5a	up	2.23	2.23	1.25e-12	2.42e-11	chr9(+):38718268-38743337	von Willebrand factor A domain containing 5A	ENSMUSG00000023186
Nup37	up	2.23	2.23	1.41e-09	1.95e-08	chr10(+):88146991-88178394	nucleoporin 37	ENSMUSG00000035351
Shmt1	up	2.23	2.23	3.45e-07	3.37e-06	chr11(-):60788105-60811265	serine hydroxymethyltransferase 1 (soluble)	ENSMUSG00000020534
Nup54	up	2.23	2.23	1.27e-14	2.98e-13	chr5(-):92415540-92435199	nucleoporin 54	ENSMUSG00000034826
Rgs9	up	2.23	2.23	0.0012	0.0056	chr11(-):109225355-109298181	regulator of G-protein signaling 9	ENSMUSG00000020599
Rock2	up	2.22	2.22	2.18e-14	5.01e-13	chr12(+):16894978-16988274	Rho-associated coiled-coil containing protein kinase 2	ENSMUSG00000020580
Tceal5	up	2.22	2.22	0.0184	0.0567	chrX(-):136200951-136203876	transcription elongation factor A (SII)-like 5	ENSMUSG00000054034
Tefm	up	2.22	2.22	0.000144	0.000857	chr11(-):80136678-80142154	transcription elongation factor, mitochondrial	ENSMUSG00000046909
Mastl	up	2.22	2.22	2.55e-08	2.97e-07	chr2(-):23115628-23156024	microtubule associated serine/threonine kinase-like	ENSMUSG00000026779
Msh5	up	2.22	2.22	7.93e-05	0.000498	chr17(-):35028605-35046746	mutS homolog 5	ENSMUSG00000007035
Vcpkmt	up	2.22	2.22	1.23e-05	9.17e-05	chr12(-):69577628-69583110	valosin containing protein lysine (K) methyltransferase	ENSMUSG00000049882
Usp15	up	2.22	2.22	1.37e-11	2.37e-10	chr10(-):123105008-123197019	ubiquitin specific peptidase 15	ENSMUSG00000020124
Sbno2	up	2.21	2.21	2.02e-16	5.51e-15	chr10(-):80056992-80106113	strawberry notch homolog 2 (Drosophila)	ENSMUSG00000035673
Ddx24	up	2.21	2.21	4.98e-15	1.2e-13	chr12(-):103407976-103425867	DEAD (Asp-Glu-Ala-Asp) box polypeptide 24	ENSMUSG00000041645
Nipbl	up	2.21	2.21	2e-05	0.000143	chr15(-):8289824-8453420	Nipped-B homolog (Drosophila)	ENSMUSG00000022141
Snhg17	up	2.21	2.21	6.76e-15	1.61e-13	chr2(-):158353702-158361523	small nucleolar RNA host gene 17	ENSMUSG00000085385
Herpud1	up	2.21	2.21	3.27e-20	1.18e-18	chr8(+):94386429-94395371	homocysteine-inducible, endoplasmic reticulum stress-inducible, ubiquitin-like domain member 1	ENSMUSG00000031770
Wsb1	up	2.21	2.21	9.62e-18	2.89e-16	chr11(-):79239381-79254695	WD repeat and SOCS box-containing 1	ENSMUSG00000017677
Rad52	up	2.21	2.21	1.42e-13	3.04e-12	chr6(+):119902698-119922828	RAD52 homolog, DNA repair protein	ENSMUSG00000030166
Brd3os	up	2.21	2.21	7.87e-11	1.24e-09	chr2(+):27442321-27444254	bromodomain containing 3, opposite strand	ENSMUSG00000109946
Ptar1	up	2.21	2.21	0.00834	0.0297	chr19(+):23687400-23721129	protein prenyltransferase alpha subunit repeat containing 1	ENSMUSG00000074925
Orc4	up	2.21	2.21	1.99e-12	3.78e-11	chr2(-):48902825-48950234	origin recognition complex, subunit 4	ENSMUSG00000026761
Slc27a3	up	2.2	2.2	7.86e-10	1.12e-08	chr3(-):90385233-90389938	solute carrier family 27 (fatty acid transporter), member 3	ENSMUSG00000027932
Jph2	up	2.2	2.2	0.00161	0.00723	chr2(-):163336242-163397993	junctophilin 2	ENSMUSG00000017817
Iqck	up	2.2	2.2	0.00479	0.0185	chr7(+):118855759-118972652	IQ motif containing K	ENSMUSG00000073856
Lnp	up	2.2	2.2	6.96e-07	6.51e-06	chr2(-):74514837-74578949	limb and neural patterns	ENSMUSG00000009207
Sync	up	2.2	2.2	0.00287	0.012	chr4(+):129287616-129308559	syncoilin	ENSMUSG00000001333
Jag1	up	2.2	2.2	2.06e-06	1.77e-05	chr2(-):137081451-137116523	jagged 1	ENSMUSG00000027276
Chrdl1	up	2.2	2.2	1.94e-06	1.68e-05	chrX(-):143285674-143394262	chordin-like 1	ENSMUSG00000031283
Maml2	up	2.2	2.2	2.2e-13	4.64e-12	chr9(+):13619983-13709533	mastermind like 2 (Drosophila)	ENSMUSG00000031925
Pde4a	up	2.2	2.2	6.52e-05	0.000418	chr9(+):21165712-21213252	phosphodiesterase 4A, cAMP specific	ENSMUSG00000032177
Tbx3	up	2.2	2.2	0.000319	0.00175	chr5(+):119670862-119684724	T-box 3	ENSMUSG00000018604
Lmcd1	up	2.2	2.2	8.12e-05	0.000509	chr6(+):112273757-112330424	LIM and cysteine-rich domains 1	ENSMUSG00000057604
Gars	up	2.19	2.19	2.55e-23	1.1e-21	chr6(+):55038001-55079504	glycyl-tRNA synthetase	ENSMUSG00000029777
Poln // Haus3	up	2.19	2.19	8.51e-12	1.51e-10	chr5(-):34007179-34169526	DNA polymerase N // HAUS augmin-like complex, subunit 3	ENSMUSG00000045102, ENSMUSG00000079555
Spata13	up	2.19	2.19	2.99e-13	6.2e-12	chr14(+):60634243-60764556	spermatogenesis associated 13	ENSMUSG00000021990
Calhm2	up	2.19	2.19	3.58e-05	0.000243	chr19(-):47105351-47138295	calcium homeostasis modulator 2	ENSMUSG00000033033
Vamp5	up	2.19	2.19	3.3e-09	4.35e-08	chr6(-):72368049-72380472	vesicle-associated membrane protein 5	ENSMUSG00000073002
Panx1	up	2.19	2.19	2.48e-14	5.65e-13	chr9(-):15005161-15045478	pannexin 1	ENSMUSG00000031934
Il6st	up	2.18	2.18	3.51e-15	8.57e-14	chr13(+):112464070-112506860	interleukin 6 signal transducer	ENSMUSG00000021756
Zbtb11	up	2.18	2.18	7.52e-05	0.000475	chr16(+):55973804-56008913	zinc finger and BTB domain containing 11	ENSMUSG00000022601
Fyb	up	2.18	2.18	1.05e-05	7.95e-05	chr15(+):6579846-6665608	FYN binding protein	ENSMUSG00000022148
--	up	2.18	2.18	3.32e-06	2.75e-05	chr13(-):58668518-58668910	--	--
Gtpbp4	up	2.18	2.18	1.02e-13	2.2e-12	chr13(-):8972071-8996023	GTP binding protein 4	ENSMUSG00000021149
Eef1e1	up	2.18	2.18	2.74e-13	5.71e-12	chr13(-):38645691-38659028	eukaryotic translation elongation factor 1 epsilon 1	ENSMUSG00000001707
Cblb	up	2.18	2.18	2.39e-05	0.000169	chr16(+):52031549-52208047	Casitas B-lineage lymphoma b	ENSMUSG00000022637
Dnaic2	up	2.17	2.17	4.7e-10	6.84e-09	chr11(+):114727412-114757886	dynein, axonemal, intermediate chain 2	ENSMUSG00000034706
Senp8	up	2.17	2.17	1.64e-05	0.000119	chr9(-):59734259-59750649	SUMO/sentrin specific peptidase 8	ENSMUSG00000051705
Iars	up	2.17	2.17	4.09e-18	1.26e-16	chr13(+):49682130-49734267	isoleucine-tRNA synthetase	ENSMUSG00000037851
Gnpnat1	up	2.17	2.17	1.26e-09	1.75e-08	chr14(-):45376334-45388824	glucosamine-phosphate N-acetyltransferase 1	ENSMUSG00000037722
Sepw1	up	2.17	2.17	1.43e-28	8.64e-27	chr7(-):15917210-15922371	selenoprotein W, muscle 1	ENSMUSG00000041571
Snai1	up	2.17	2.17	0.00842	0.03	chr2(+):167538195-167542814	snail family zinc finger 1	ENSMUSG00000042821
Gpalpp1	up	2.17	2.17	3.19e-09	4.22e-08	chr14(-):76086232-76110825	GPALPP motifs containing 1	ENSMUSG00000022008
Msr1	up	2.17	2.17	0.00119	0.00556	chr8(-):39581685-39642679	macrophage scavenger receptor 1	ENSMUSG00000025044
Terf1	up	2.17	2.17	4.05e-08	4.55e-07	chr1(+):15805645-15844052	telomeric repeat binding factor 1	ENSMUSG00000025925
--	up	2.16	2.16	0.0378	0.1	chr7(-):104263387-104264310	--	--
Rhoj	up	2.16	2.16	1.39e-24	6.46e-23	chr12(+):75308313-75401455	ras homolog family member J	ENSMUSG00000046768
Slc1a5	up	2.16	2.16	1.51e-15	3.79e-14	chr7(+):16781346-16798274	solute carrier family 1 (neutral amino acid transporter), member 5	ENSMUSG00000001918
Errfi1	up	2.16	2.16	4.43e-18	1.37e-16	chr4(+):150853796-150868887	ERBB receptor feedback inhibitor 1	ENSMUSG00000028967
Mtfr2	up	2.16	2.16	0.000352	0.0019	chr10(+):20347816-20361669	mitochondrial fission regulator 2	ENSMUSG00000019992
--	up	2.16	2.16	4.34e-05	0.00029	chr1(-):135766084-135769139	--	--
Acer3	up	2.15	2.15	1.66e-10	2.52e-09	chr7(-):98213658-98321210	alkaline ceramidase 3	ENSMUSG00000030760
Tmem136	up	2.15	2.15	6.1e-07	5.75e-06	chr9(-):43108653-43116571	transmembrane protein 136	ENSMUSG00000048503
Epha2	up	2.15	2.15	1.79e-07	1.82e-06	chr4(+):141301221-141329383	Eph receptor A2	ENSMUSG00000006445
Anxa3	up	2.15	2.15	2.4e-16	6.45e-15	chr5(+):96793384-96845968	annexin A3	ENSMUSG00000029484
Ddx31	up	2.15	2.15	1.08e-07	1.14e-06	chr2(+):28840406-28905575	DEAD/H (Asp-Glu-Ala-Asp/His) box polypeptide 31	ENSMUSG00000026806
Adamts4	up	2.15	2.15	1.31e-05	9.71e-05	chr1(+):171250129-171262267	a disintegrin-like and metallopeptidase (reprolysin type) with thrombospondin type 1 motif, 4	ENSMUSG00000006403
Kdm7a	up	2.15	2.15	0.00183	0.00811	chr6(-):39136620-39206790	lysine (K)-specific demethylase 7A	ENSMUSG00000042599
Palld	up	2.15	2.15	1.78e-06	1.55e-05	chr8(-):61511429-61902694	palladin, cytoskeletal associated protein	ENSMUSG00000058056
Apold1	up	2.15	2.15	1.14e-07	1.2e-06	chr6(+):134982001-134986836	apolipoprotein L domain containing 1	ENSMUSG00000090698
Rlf	up	2.15	2.15	0.00603	0.0225	chr4(-):121145883-121215084	rearranged L-myc fusion sequence	ENSMUSG00000049878
Gpr65	up	2.15	2.15	1.07e-05	8.06e-05	chr12(+):98268634-98276728	G-protein coupled receptor 65	ENSMUSG00000021886
--	up	2.15	2.15	0.000935	0.0045	chr12(-):112784998-112802658	--	--
Piga	up	2.15	2.15	3.3e-05	0.000226	chrX(+):164419780-164433916	phosphatidylinositol glycan anchor biosynthesis, class A	ENSMUSG00000031381
Kdm5a	up	2.14	2.14	0.000111	0.00068	chr6(+):120364099-120444574	lysine (K)-specific demethylase 5A	ENSMUSG00000030180
Dnmbp	up	2.14	2.14	1.81e-17	5.3e-16	chr19(-):43846815-43940198	dynamin binding protein	ENSMUSG00000025195
Gfpt2	up	2.14	2.14	1.9e-10	2.88e-09	chr11(+):49794155-49838620	glutamine fructose-6-phosphate transaminase 2	ENSMUSG00000020363
Ndufaf6	up	2.14	2.14	8.26e-07	7.62e-06	chr4(-):11051045-11076205	NADH dehydrogenase (ubiquinone) complex I, assembly factor 6	ENSMUSG00000050323
A030001D20Rik	up	2.14	2.14	9.54e-06	7.27e-05	chr7(-):45635572-45638759	RIKEN cDNA A030001D20 gene	ENSMUSG00000110357
Rnmtl1	up	2.14	2.14	5.3e-11	8.54e-10	chr11(+):76243736-76250622	RNA methyltransferase like 1	ENSMUSG00000038046
Trmt61b	up	2.14	2.14	0.0284	0.0801	chr17(-):71557027-71598761	tRNA methyltransferase 61B	ENSMUSG00000085492
Hist1h4d	up	2.14	2.14	0.00648	0.024	chr13(+):23581602-23581969	histone cluster 1, H4d	ENSMUSG00000061482
Gm4944	up	2.14	2.14	1.95e-07	1.98e-06	chr17(-):22197265-22225614	predicted gene 4944	ENSMUSG00000096433
Zfp869	up	2.14	2.14	7.2e-05	0.000457	chr8(-):69703742-69716949	zinc finger protein 869	ENSMUSG00000054648
Baalc	up	2.14	2.14	3.28e-07	3.21e-06	chr15(+):38933142-38952917	brain and acute leukemia, cytoplasmic	ENSMUSG00000022296
Mcu	up	2.14	2.14	6.05e-17	1.7e-15	chr10(-):59446984-59616694	mitochondrial calcium uniporter	ENSMUSG00000009647
Dclre1a	up	2.13	2.13	5.5e-12	9.93e-11	chr19(-):56529161-56548222	DNA cross-link repair 1A	ENSMUSG00000025077
F11r	up	2.13	2.13	1.15e-09	1.61e-08	chr1(+):171437560-171464593	F11 receptor	ENSMUSG00000038235
Fbxo30	up	2.13	2.13	2.55e-11	4.28e-10	chr10(+):11281330-11297969	F-box protein 30	ENSMUSG00000047648
Fbxl8	up	2.13	2.13	0.00197	0.00864	chr8(+):105264648-105269326	F-box and leucine-rich repeat protein 8	ENSMUSG00000033313
Mycl	up	2.13	2.13	2.49e-07	2.48e-06	chr4(+):122995931-123002478	v-myc avian myelocytomatosis viral oncogene lung carcinoma derived	ENSMUSG00000028654
Ddr1	up	2.13	2.13	1.2e-11	2.1e-10	chr17(-):35681568-35704599	discoidin domain receptor family, member 1	ENSMUSG00000003534
Mrpl35	up	2.13	2.13	4.62e-09	5.99e-08	chr6(-):71812997-71823784	mitochondrial ribosomal protein L35	ENSMUSG00000052962
Dgkh	up	2.13	2.13	3e-12	5.6e-11	chr14(-):78559350-78732729	diacylglycerol kinase, eta	ENSMUSG00000034731
Mrpl32	up	2.13	2.13	9.22e-16	2.36e-14	chr13(-):14609913-14613072	mitochondrial ribosomal protein L32	ENSMUSG00000015672
Il10ra	up	2.13	2.13	0.0116	0.0392	chr9(-):45253838-45269151	interleukin 10 receptor, alpha	ENSMUSG00000032089
Cirh1a	up	2.12	2.12	2.84e-16	7.59e-15	chr8(+):106893640-106923098	cirrhosis, autosomal recessive 1A (human)	ENSMUSG00000041438
Pak1ip1	up	2.12	2.12	1.39e-14	3.24e-13	chr13(+):41001010-41013033	PAK1 interacting protein 1	ENSMUSG00000038683
Zfp655	up	2.12	2.12	4.4e-12	8.04e-11	chr5(+):145231713-145247306	zinc finger protein 655	ENSMUSG00000007812
Cutc	up	2.12	2.12	9.34e-08	9.96e-07	chr19(+):43752996-43768638	cutC copper transporter	ENSMUSG00000025193
Flt1	up	2.12	2.12	6.33e-11	1.01e-09	chr5(-):147561606-147726013	FMS-like tyrosine kinase 1	ENSMUSG00000029648
Wnt10b	up	2.12	2.12	0.0134	0.0439	chr15(-):98770716-98778150	wingless-type MMTV integration site family, member 10B	ENSMUSG00000022996
Tcof1	up	2.12	2.12	9.84e-11	1.54e-09	chr18(-):60813764-60848964	treacle ribosome biogenesis factor 1	ENSMUSG00000024613
Rnf19b	up	2.12	2.12	3.61e-13	7.45e-12	chr4(+):129058271-129085883	ring finger protein 19B	ENSMUSG00000028793
Traf3ip2	up	2.12	2.12	8.54e-06	6.57e-05	chr10(+):39612927-39655307	TRAF3 interacting protein 2	ENSMUSG00000019842
--	up	2.12	2.12	7.66e-05	0.000483	chr11(-):62602875-62604810	--	--
B230307C23Rik	up	2.12	2.12	0.000414	0.00221	chr16(+):97997315-98016755	RIKEN cDNA B230307C23 gene	ENSMUSG00000080717
Pprc1	up	2.12	2.12	1.48e-14	3.44e-13	chr19(+):46056539-46072915	peroxisome proliferative activated receptor, gamma, coactivator-related 1	ENSMUSG00000055491
Ecm1	up	2.11	2.11	3.38e-07	3.31e-06	chr3(-):95734147-95739571	extracellular matrix protein 1	ENSMUSG00000028108
Cd300lg	up	2.11	2.11	0.00125	0.0058	chr11(+):102041507-102055989	CD300 molecule like family member G	ENSMUSG00000017309
Ripk1	up	2.11	2.11	1.31e-12	2.54e-11	chr13(+):34002361-34035170	receptor (TNFRSF)-interacting serine-threonine kinase 1	ENSMUSG00000021408
Rttn	up	2.11	2.11	0.00052	0.0027	chr18(+):88971790-89131013	rotatin	ENSMUSG00000023066
--	up	2.11	2.11	1.42e-10	2.18e-09	chr18(-):77630759-77632978	--	--
Ero1l	up	2.11	2.11	1.49e-12	2.87e-11	chr14(-):45283088-45318572	ERO1-like (S. cerevisiae)	ENSMUSG00000021831
Lrr1	up	2.11	2.11	4.52e-05	0.0003	chr12(+):69168813-69179012	leucine rich repeat protein 1	ENSMUSG00000034883
2810408I11Rik	up	2.11	2.11	0.00134	0.00615	chr1(-):64679869-64690660	RIKEN cDNA 2810408I11 gene	ENSMUSG00000087213
Chchd4	up	2.11	2.11	0.000377	0.00203	chr6(-):91464276-91473423	coiled-coil-helix-coiled-coil-helix domain containing 4	ENSMUSG00000034203
1700010I14Rik	up	2.11	2.11	0.00282	0.0118	chr17(+):8988333-9008319	RIKEN cDNA 1700010I14 gene	ENSMUSG00000023873
Serpini1	up	2.11	2.11	0.00198	0.00868	chr3(+):75557493-75643495	serine (or cysteine) peptidase inhibitor, clade I, member 1	ENSMUSG00000027834
Rps6ka3	up	2.11	2.11	3.85e-13	7.92e-12	chrX(+):159210307-159368244	ribosomal protein S6 kinase polypeptide 3	ENSMUSG00000031309
Gdf11	up	2.11	2.11	2.84e-13	5.92e-12	chr10(-):128880524-128891718	growth differentiation factor 11	ENSMUSG00000025352
--	up	2.1	2.1	1.43e-09	1.97e-08	chr11(-):23736849-23740359	--	--
Cabp1	up	2.1	2.1	8.21e-08	8.82e-07	chr5(-):115168691-115194381	calcium binding protein 1	ENSMUSG00000029544
Ptges3l	up	2.1	2.1	2.65e-05	0.000185	chr11(-):101418812-101425333	prostaglandin E synthase 3 (cytosolic)-like	ENSMUSG00000097487
Ppp1r1a	up	2.1	2.1	0.0151	0.0483	chr15(-):103530278-103537992	protein phosphatase 1, regulatory (inhibitor) subunit 1A	ENSMUSG00000022490
Irak2	up	2.1	2.1	2.02e-07	2.05e-06	chr6(+):113638466-113695024	interleukin-1 receptor-associated kinase 2	ENSMUSG00000060477
Lbh	up	2.1	2.1	2.56e-14	5.82e-13	chr17(+):72918305-72941946	limb-bud and heart	ENSMUSG00000024063
Pno1	up	2.1	2.1	9e-12	1.59e-10	chr11(-):17203202-17211589	partner of NOB1 homolog	ENSMUSG00000020116
Mir22hg	up	2.1	2.1	1.02e-08	1.25e-07	chr11(+):75461537-75466690	Mir22 host gene (non-protein coding)	ENSMUSG00000085148
Hhip	up	2.1	2.1	2.8e-07	2.77e-06	chr8(-):79965852-80058008	Hedgehog-interacting protein	ENSMUSG00000064325
Nop2	up	2.1	2.1	8.63e-13	1.71e-11	chr6(+):125131883-125144753	NOP2 nucleolar protein	ENSMUSG00000038279
Adrbk2	up	2.1	2.1	2.01e-05	0.000144	chr5(-):112910478-113015793	adrenergic receptor kinase, beta 2	ENSMUSG00000042249
Ppp1r18	up	2.1	2.1	2.28e-20	8.29e-19	chr17(+):35865593-35875596	protein phosphatase 1, regulatory subunit 18	ENSMUSG00000034595
Ccdc138	up	2.1	2.1	0.000834	0.00408	chr10(+):58497937-58576244	coiled-coil domain containing 138	ENSMUSG00000038010
Trit1	up	2.1	2.1	4.07e-06	3.34e-05	chr4(+):123016593-123054949	tRNA isopentenyltransferase 1	ENSMUSG00000028653
Dus4l	up	2.1	2.1	1.34e-05	9.94e-05	chr12(-):31640055-31654827	dihydrouridine synthase 4-like (S. cerevisiae)	ENSMUSG00000020648
Mcm10	up	2.09	2.09	3.52e-06	2.91e-05	chr2(-):4990725-5012791	minichromosome maintenance 10 replication initiation factor	ENSMUSG00000026669
Map3k6	up	2.09	2.09	1.04e-07	1.1e-06	chr4(+):133240818-133252928	mitogen-activated protein kinase kinase kinase 6	ENSMUSG00000028862
Tmem11	up	2.09	2.09	2.96e-17	8.47e-16	chr11(-):60864452-60879038	transmembrane protein 11	ENSMUSG00000043284
Synj2	up	2.09	2.09	1.25e-08	1.52e-07	chr17(+):5941278-6044290	synaptojanin 2	ENSMUSG00000023805
Rhbdd1	up	2.09	2.09	2.73e-06	2.3e-05	chr1(+):82316579-82445364	rhomboid domain containing 1	ENSMUSG00000026142
Ccdc50	up	2.09	2.09	9.33e-08	9.96e-07	chr16(+):27388956-27452216	coiled-coil domain containing 50	ENSMUSG00000038127
Mthfd1l	up	2.09	2.09	1.9e-17	5.55e-16	chr10(+):3973075-4167081	methylenetetrahydrofolate dehydrogenase (NADP+ dependent) 1-like	ENSMUSG00000040675
--	up	2.09	2.09	0.00127	0.00586	chr19(+):38970097-38971464	--	--
Soat1	up	2.09	2.09	7.12e-12	1.27e-10	chr1(-):156428108-156474328	sterol O-acyltransferase 1	ENSMUSG00000026600
Cables1	up	2.09	2.09	0.00354	0.0143	chr18(+):11839218-11945627	CDK5 and Abl enzyme substrate 1	ENSMUSG00000040957
Vegfc	up	2.09	2.09	5.07e-05	0.000333	chr8(+):54077532-54187096	vascular endothelial growth factor C	ENSMUSG00000031520
Smc2	up	2.08	2.08	1.54e-05	0.000113	chr4(+):52439221-52488365	structural maintenance of chromosomes 2	ENSMUSG00000028312
Igsf10	up	2.08	2.08	0.000409	0.00218	chr3(-):59316735-59344395	immunoglobulin superfamily, member 10	ENSMUSG00000036334
Dhx36	up	2.08	2.08	1.26e-06	1.13e-05	chr3(-):62457587-62506988	DEAH (Asp-Glu-Ala-His) box polypeptide 36	ENSMUSG00000027770
Elmsan1	up	2.08	2.08	3.5e-10	5.17e-09	chr12(-):84149168-84218886	ELM2 and Myb/SANT-like domain containing 1	ENSMUSG00000042507
6030419C18Rik	up	2.07	2.07	6.31e-11	1.01e-09	chr9(+):58488600-58499778	RIKEN cDNA 6030419C18 gene	ENSMUSG00000066607
Mark1	up	2.07	2.07	8.84e-07	8.12e-06	chr1(-):184896424-184999549	MAP/microtubule affinity regulating kinase 1	ENSMUSG00000026620
Adssl1	up	2.07	2.07	0.0146	0.0471	chr12(+):112620044-112641357	adenylosuccinate synthetase like 1	ENSMUSG00000011148
Phf11d // Setdb2-phf11c // Phf11c // Setdb2 // Gm45935	up	2.07	2.07	1.46e-13	3.12e-12	chr14(-):59347409-59440880	PHD finger protein 11D // Setdb2-Phf11c readthrough // PHD finger protein 11C // SET domain, bifurcated 2 // predicted gene, 45935	ENSMUSG00000068245, ENSMUSG00000071350, ENSMUSG00000091144
Tatdn1	up	2.07	2.07	3.23e-08	3.7e-07	chr15(-):58890153-58933739	TatD DNase domain containing 1	ENSMUSG00000050891
Dusp28	up	2.07	2.07	6.94e-07	6.49e-06	chr1(+):92906980-92908620	dual specificity phosphatase 28	ENSMUSG00000047067
Fem1b	up	2.07	2.07	5.01e-18	1.54e-16	chr9(-):62791832-62811935	feminization 1 homolog b (C. elegans)	ENSMUSG00000032244
Pitx1	up	2.07	2.07	3.26e-05	0.000224	chr13(-):55825054-55831425	paired-like homeodomain transcription factor 1	ENSMUSG00000021506
Il1r1	up	2.07	2.07	0.00104	0.00495	chr1(+):40225080-40316198	interleukin 1 receptor, type I	ENSMUSG00000026072
Mphosph10	up	2.07	2.07	5.68e-16	1.48e-14	chr7(-):64376541-64392238	M-phase phosphoprotein 10 (U3 small nucleolar ribonucleoprotein)	ENSMUSG00000030521
--	up	2.07	2.07	0.0122	0.0407	chr6(-):3325742-3327855	--	--
Hoxd3 // Hoxd4	up	2.07	2.07	0.000601	0.00306	chr2(+):74711992-74748271	homeobox D3 // homeobox D4	ENSMUSG00000079277, ENSMUSG00000101174
--	up	2.07	2.07	5.24e-06	4.21e-05	chr19(+):8707569-8712845	--	--
Morc3	up	2.06	2.06	1.21e-10	1.87e-09	chr16(+):93832121-93876072	microrchidia 3	ENSMUSG00000039456
Micu3	up	2.06	2.06	4.13e-06	3.38e-05	chr8(+):40308051-40386304	mitochondrial calcium uptake family, member 3	ENSMUSG00000039478
Aff1	up	2.06	2.06	1.19e-06	1.07e-05	chr5(+):103692419-103855321	AF4/FMR2 family, member 1	ENSMUSG00000029313
Igsf6	up	2.06	2.06	0.0332	0.0905	chr7(-):121064067-121074530	immunoglobulin superfamily, member 6	ENSMUSG00000035004
--	up	2.06	2.06	0.00026	0.00146	chr18(-):4196534-4196600	--	--
Dhrs13	up	2.06	2.06	0.000921	0.00444	chr11(+):78032313-78037864	dehydrogenase/reductase (SDR family) member 13	ENSMUSG00000020834
C1galt1	up	2.06	2.06	4.84e-05	0.000319	chr6(+):7845224-7872047	core 1 synthase, glycoprotein-N-acetylgalactosamine 3-beta-galactosyltransferase, 1	ENSMUSG00000042460
Zfp217	up	2.06	2.06	1.71e-07	1.74e-06	chr2(-):170108643-170131754	zinc finger protein 217	ENSMUSG00000052056
Foxred1	up	2.06	2.06	1.37e-16	3.77e-15	chr9(-):35204223-35211055	FAD-dependent oxidoreductase domain containing 1	ENSMUSG00000039048
Pknox2	up	2.06	2.06	8.49e-08	9.11e-07	chr9(-):36890979-37147322	Pbx/knotted 1 homeobox 2	ENSMUSG00000035934
Pde12	up	2.06	2.06	2.82e-17	8.08e-16	chr14(-):26662602-26669887	phosphodiesterase 12	ENSMUSG00000043702
Flt4	up	2.05	2.05	0.00083	0.00406	chr11(+):49609262-49652737	FMS-like tyrosine kinase 4	ENSMUSG00000020357
Dcun1d3	up	2.05	2.05	0.000142	0.000848	chr7(-):119853163-119895747	DCN1, defective in cullin neddylation 1, domain containing 3 (S. cerevisiae)	ENSMUSG00000048787
Odf2l	up	2.05	2.05	3.91e-08	4.4e-07	chr3(+):145118588-145153915	outer dense fiber of sperm tails 2-like	ENSMUSG00000028256
Mak16	up	2.05	2.05	7.91e-14	1.73e-12	chr8(-):31159468-31168765	MAK16 homolog	ENSMUSG00000031578
Cenpk	up	2.05	2.05	7.48e-06	5.83e-05	chr13(+):104228611-104252392	centromere protein K	ENSMUSG00000021714
Nlrp5-ps	up	2.05	2.05	0.0346	0.0934	chr7(-):14530652-14623066	NLR family, pyrin domain containing 5, pseudogene	ENSMUSG00000041596
A830080D01Rik	up	2.05	2.05	1.35e-10	2.08e-09	chrX(+):159532667-159593081	RIKEN cDNA A830080D01 gene	ENSMUSG00000044150
Hck	up	2.05	2.05	7.94e-08	8.56e-07	chr2(+):153108468-153151439	hemopoietic cell kinase	ENSMUSG00000003283
Adam8	up	2.05	2.05	0.000105	0.000643	chr7(-):139978932-139992562	a disintegrin and metallopeptidase domain 8	ENSMUSG00000025473
Phip	up	2.05	2.05	0.00261	0.011	chr9(-):82866159-82975519	pleckstrin homology domain interacting protein	ENSMUSG00000032253
Ankfy1	up	2.05	2.05	1.08e-05	8.14e-05	chr11(+):72689991-72772146	ankyrin repeat and FYVE domain containing 1	ENSMUSG00000020790
Cd63	up	2.05	2.05	3.09e-16	8.23e-15	chr10(+):128908919-128912825	CD63 antigen	ENSMUSG00000025351
Rad51	up	2.05	2.05	3.75e-06	3.09e-05	chr2(+):119112814-119137037	RAD51 recombinase	ENSMUSG00000027323
Kitl	up	2.05	2.05	0.000922	0.00445	chr10(+):100015821-100100413	kit ligand	ENSMUSG00000019966
Pdcd2	up	2.04	2.04	1.14e-11	1.99e-10	chr17(-):15519208-15527302	programmed cell death 2	ENSMUSG00000014771
Gpc1	up	2.04	2.04	3.65e-14	8.23e-13	chr1(+):92831644-92860779	glypican 1	ENSMUSG00000034220
Aif1	up	2.04	2.04	1.16e-05	8.71e-05	chr17(-):35170986-35176052	allograft inflammatory factor 1	ENSMUSG00000024397
Lace1	up	2.04	2.04	0.00142	0.00648	chr10(-):42312581-42478565	lactation elevated 1	ENSMUSG00000038302
Prdm8	up	2.04	2.04	0.000852	0.00415	chr5(+):98180869-98188991	PR domain containing 8	ENSMUSG00000035456
--	up	2.04	2.04	1.27e-07	1.33e-06	chr4(-):95050234-95052171	--	--
Dph5	up	2.04	2.04	0.000161	0.000945	chr3(+):115888163-115934360	diphthamide biosynthesis 5	ENSMUSG00000033554
Gata2	up	2.04	2.04	0.00185	0.0082	chr6(+):88193891-88207030	GATA binding protein 2	ENSMUSG00000015053
Cep162	up	2.04	2.04	0.00541	0.0205	chr9(-):87191963-87255537	centrosomal protein 162	ENSMUSG00000056919
Avpr1a	up	2.04	2.04	0.00997	0.0345	chr10(+):122448490-122453453	arginine vasopressin receptor 1A	ENSMUSG00000020123
Slc22a18	up	2.04	2.04	0.0106	0.0364	chr7(+):143473721-143499334	solute carrier family 22 (organic cation transporter), member 18	ENSMUSG00000000154
Icosl	up	2.04	2.04	6.94e-05	0.000442	chr10(+):78069357-78079525	icos ligand	ENSMUSG00000000732
Lcp2	up	2.03	2.03	4.94e-06	3.98e-05	chr11(+):34046924-34092281	lymphocyte cytosolic protein 2	ENSMUSG00000002699
Aldh18a1	up	2.03	2.03	9.37e-15	2.21e-13	chr19(-):40550257-40588463	aldehyde dehydrogenase 18 family, member A1	ENSMUSG00000025007
--	up	2.03	2.03	0.00322	0.0132	chr7(+):41599260-41625865	--	--
March5	up	2.03	2.03	8.4e-18	2.53e-16	chr19(+):37207544-37224457	membrane-associated ring finger (C3HC4) 5	ENSMUSG00000023307
Tgfb1i1	up	2.03	2.03	1.47e-11	2.53e-10	chr7(+):128246812-128255699	transforming growth factor beta 1 induced transcript 1	ENSMUSG00000030782
Fam126a	up	2.03	2.03	0.000125	0.000754	chr5(-):23915276-24030690	family with sequence similarity 126, member A	ENSMUSG00000028995
Serp2	up	2.03	2.03	8.69e-05	0.000542	chr14(-):76532814-76556889	stress-associated endoplasmic reticulum protein family member 2	ENSMUSG00000052584
Srgn	up	2.03	2.03	1.01e-07	1.07e-06	chr10(-):62493834-62527445	serglycin	ENSMUSG00000020077
Camk2n2	up	2.03	2.03	1.26e-05	9.41e-05	chr16(-):20619215-20621278	calcium/calmodulin-dependent protein kinase II inhibitor 2	ENSMUSG00000051146
Dennd6b	up	2.03	2.03	5.29e-05	0.000346	chr15(-):89182215-89196496	DENN/MADD domain containing 6B	ENSMUSG00000015377
Met	up	2.03	2.03	1.08e-07	1.13e-06	chr6(+):17463957-17573980	met proto-oncogene	ENSMUSG00000009376
AI427809	up	2.03	2.03	0.000176	0.00103	chr4(-):53261356-53270252	expressed sequence AI427809	ENSMUSG00000086712
Primpol	up	2.03	2.03	5.38e-05	0.000351	chr8(-):46575583-46617228	primase and polymerase (DNA-directed)	ENSMUSG00000038225
Twist1	up	2.03	2.03	1.26e-08	1.53e-07	chr12(+):33957671-33959829	twist basic helix-loop-helix transcription factor 1	ENSMUSG00000035799
Spry2	up	2.03	2.03	5.27e-11	8.5e-10	chr14(-):105891949-105896821	sprouty homolog 2 (Drosophila)	ENSMUSG00000022114
Ddx20	up	2.03	2.03	8.09e-11	1.27e-09	chr3(-):105678274-105687574	DEAD (Asp-Glu-Ala-Asp) box polypeptide 20	ENSMUSG00000027905
Cdyl	up	2.03	2.03	8.13e-14	1.78e-12	chr13(+):35659862-35874064	chromodomain protein, Y chromosome-like	ENSMUSG00000059288
Dleu7	up	2.03	2.03	0.000177	0.00103	chr14(-):62276231-62292979	deleted in lymphocytic leukemia, 7	ENSMUSG00000048281
Gm38396	up	2.03	2.03	5.64e-08	6.21e-07	chr17(+):17179305-17206223	predicted gene, 38396	--
Il1rap	up	2.03	2.03	2.77e-09	3.69e-08	chr16(+):26581705-26730128	interleukin 1 receptor accessory protein	ENSMUSG00000022514
Cep290	up	2.03	2.03	1.17e-07	1.23e-06	chr10(+):100488289-100574840	centrosomal protein 290	ENSMUSG00000019971
B4galt1	up	2.03	2.03	1.71e-09	2.33e-08	chr4(-):40804582-40854538	UDP-Gal:betaGlcNAc beta 1, 4- galactosyltransferase, polypeptide 1	ENSMUSG00000028413
Pggt1b	up	2.02	2.02	7.36e-05	0.000466	chr18(-):46239613-46280851	protein geranylgeranyltransferase type I, beta subunit	ENSMUSG00000024477
Trps1	up	2.02	2.02	3.2e-10	4.74e-09	chr15(-):50654757-50890041	trichorhinophalangeal syndrome I (human)	ENSMUSG00000038679
Lsr	up	2.02	2.02	0.0111	0.0377	chr7(-):30957770-30973469	lipolysis stimulated lipoprotein receptor	ENSMUSG00000001247
Mob1b	up	2.02	2.02	0.000652	0.00328	chr5(+):88720861-88758455	MOB kinase activator 1B	ENSMUSG00000006262
Nfkbiz	up	2.02	2.02	1.65e-05	0.00012	chr16(-):55811375-55838899	nuclear factor of kappa light polypeptide gene enhancer in B cells inhibitor, zeta	ENSMUSG00000035356
Gimap4	up	2.02	2.02	2.05e-05	0.000146	chr6(+):48684578-48692066	GTPase, IMAP family member 4	ENSMUSG00000054435
Enox1	up	2.02	2.02	4.64e-05	0.000308	chr14(+):77156761-77721762	ecto-NOX disulfide-thiol exchanger 1	ENSMUSG00000022012
Eif2s1	up	2.02	2.02	5.28e-16	1.38e-14	chr12(+):78862068-78887010	eukaryotic translation initiation factor 2, subunit 1 alpha	ENSMUSG00000021116
Urb2	up	2.02	2.02	3.87e-08	4.36e-07	chr8(+):124021507-124048504	URB2 ribosome biogenesis 2 homolog (S. cerevisiae)	ENSMUSG00000031976
Intu	up	2.02	2.02	0.000647	0.00326	chr3(+):40531285-40704774	inturned planar cell polarity protein	ENSMUSG00000060798
Mis12	up	2.02	2.02	1.48e-09	2.03e-08	chr11(+):71019609-71027354	MIS12 kinetochore complex component	ENSMUSG00000040599
Tex15	up	2.02	2.02	1.63e-05	0.000119	chr8(+):33570542-33585585	testis expressed gene 15	ENSMUSG00000009628
S1pr2	up	2.02	2.02	1.75e-10	2.66e-09	chr9(-):20965952-20976793	sphingosine-1-phosphate receptor 2	ENSMUSG00000043895
Armc8	up	2.02	2.02	6.52e-10	9.36e-09	chr9(-):99478391-99568901	armadillo repeat containing 8	ENSMUSG00000032468
Il17rc	up	2.01	2.01	1.5e-07	1.54e-06	chr6(+):113471455-113483163	interleukin 17 receptor C	ENSMUSG00000030281
Zcchc10	up	2.01	2.01	1.62e-08	1.95e-07	chr11(+):53324677-53333321	zinc finger, CCHC domain containing 10	ENSMUSG00000018239
Klk8	up	2.01	2.01	0.0022	0.00952	chr7(+):43797577-43803826	kallikrein related-peptidase 8	ENSMUSG00000064023
Casp7	up	2.01	2.01	1.86e-09	2.52e-08	chr19(+):56397129-56442347	caspase 7	ENSMUSG00000025076
Gsto1	up	2.01	2.01	3.71e-15	9.06e-14	chr19(+):47854973-47864786	glutathione S-transferase omega 1	ENSMUSG00000025068
Nrtn	up	2.01	2.01	0.00613	0.0229	chr17(-):56751324-56757548	neurturin	ENSMUSG00000039481
Mettl15	up	2.01	2.01	1.8e-05	0.00013	chr2(-):109092300-109280727	methyltransferase like 15	ENSMUSG00000057234
Relt	up	2.01	2.01	0.000362	0.00195	chr7(-):100845848-100863414	RELT tumor necrosis factor receptor	ENSMUSG00000008318
Meis2	up	2.01	2.01	0.000123	0.000744	chr2(-):115861264-116158373	Meis homeobox 2	ENSMUSG00000027210
Armc7	up	2.01	2.01	2.65e-05	0.000186	chr11(+):115475667-115490466	armadillo repeat containing 7	ENSMUSG00000057219
Cenpj	up	2.01	2.01	2.04e-10	3.08e-09	chr14(-):56526762-56571846	centromere protein J	ENSMUSG00000064128
Micall2	up	2.01	2.01	1.09e-12	2.13e-11	chr5(-):139706693-139736333	MICAL-like 2	ENSMUSG00000036718
Nfe2l1	up	2.01	2.01	2.13e-22	8.71e-21	chr11(-):96817414-96829968	nuclear factor, erythroid derived 2, -like 1	ENSMUSG00000038615
Lig4	up	2.01	2.01	1.5e-06	1.32e-05	chr8(-):9969049-9977688	ligase IV, DNA, ATP-dependent	ENSMUSG00000049717
Hsp90aa1	up	2.01	2.01	9.94e-18	2.98e-16	chr12(-):110690605-110696397	heat shock protein 90, alpha (cytosolic), class A member 1	ENSMUSG00000021270
Sde2	up	2.01	2.01	7.41e-10	1.06e-08	chr1(+):180851125-180868111	SDE2 telomere maintenance homolog (S. pombe)	ENSMUSG00000038806
Tlk2	up	2.01	2.01	1.51e-15	3.79e-14	chr11(+):105178802-105283959	tousled-like kinase 2 (Arabidopsis)	ENSMUSG00000020694
Uba6	up	2.01	2.01	5.78e-06	4.6e-05	chr5(-):86110736-86172781	ubiquitin-like modifier activating enzyme 6	ENSMUSG00000035898
Tuft1	up	2.01	2.01	0.0298	0.083	chr3(-):94612753-94758116	tuftelin 1	ENSMUSG00000005968
Bcar1	up	2.01	2.01	2.55e-13	5.32e-12	chr8(-):111710467-111743851	breast cancer anti-estrogen resistance 1	ENSMUSG00000031955
Eya4	up	2.01	2.01	7.97e-05	0.000501	chr10(-):23102962-23349943	EYA transcriptional coactivator and phosphatase 4	ENSMUSG00000010461
Fam84b	up	2.01	2.01	5.22e-06	4.19e-05	chr15(-):60818996-60825080	family with sequence similarity 84, member B	ENSMUSG00000072568
Phactr1	up	2	2	0.000183	0.00106	chr13(+):42680796-43138495	phosphatase and actin regulator 1	ENSMUSG00000054728
Hopx	up	2	2	8.93e-06	6.84e-05	chr5(-):77086986-77115160	HOP homeobox	ENSMUSG00000059325
Crym	up	2	2	0.00175	0.00777	chr7(-):120186384-120201988	crystallin, mu	ENSMUSG00000030905
Ccne2	up	2	2	9.78e-09	1.21e-07	chr4(+):11190925-11204779	cyclin E2	ENSMUSG00000028212
Zfp51	up	2	2	4.91e-08	5.45e-07	chr17(+):21450369-21465591	zinc finger protein 51	ENSMUSG00000023892
Pfkfb1	up	2	2	0.0164	0.0518	chrX(+):150589920-150643877	6-phosphofructo-2-kinase/fructose-2, 6-biphosphatase 1	ENSMUSG00000025271
Calcrl	up	2	2	0.0226	0.0666	chr2(-):84330629-84425267	calcitonin receptor-like	ENSMUSG00000059588
C3ar1	up	2	2	2.56e-09	3.42e-08	chr6(-):122847140-122856160	complement component 3a receptor 1	ENSMUSG00000040552
Mical2	up	2	2	1.87e-07	1.9e-06	chr7(+):112225836-112355194	microtubule associated monooxygenase, calponin and LIM domain containing 2	ENSMUSG00000038244
Ptk2b	up	2	2	0.00106	0.00501	chr14(-):66153258-66281054	PTK2 protein tyrosine kinase 2 beta	ENSMUSG00000059456
--	down	0.00664673	150.45	0.0369	NA	chr8(+):84599390-84599412	--	--
Dhrs2	down	0.00908678	110.05	1.73e-76	5.65e-74	chr14(+):55222005-55241440	dehydrogenase/reductase member 2	ENSMUSG00000022209
Ccl24	down	0.0141985	70.43	9.92e-18	2.98e-16	chr5(-):135569935-135573049	chemokine (C-C motif) ligand 24	ENSMUSG00000004814
Col2a1	down	0.018352	54.49	2.15e-109	1.62e-106	chr15(-):97975603-98004724	collagen, type II, alpha 1	ENSMUSG00000022483
Gpr37	down	0.0187935	53.21	3.79e-07	3.68e-06	chr6(-):25665878-25690729	G protein-coupled receptor 37	ENSMUSG00000039904
Chdh	down	0.0221435	45.16	5.33e-05	0.000348	chr14(+):30009000-30040466	choline dehydrogenase	ENSMUSG00000015970
Aspdh	down	0.0243843	41.01	6.84e-30	4.36e-28	chr7(+):44465435-44467751	aspartate dehydrogenase domain containing	ENSMUSG00000038704
Ccdc42	down	0.0304971	32.79	1.81e-40	1.96e-38	chr11(+):68587037-68597954	coiled-coil domain containing 42	ENSMUSG00000045915
--	down	0.0308928	32.37	0.0179	0.0554	chr3(-):132837958-132837978	--	--
Matn4	down	0.0314169	31.83	1.77e-77	6.05e-75	chr2(-):164389393-164405160	matrilin 4	ENSMUSG00000016995
Fam178b	down	0.0316957	31.55	2.59e-08	3.01e-07	chr1(-):36562694-36683183	family with sequence similarity 178, member B	ENSMUSG00000046337
--	down	0.0321543	31.1	2.59e-13	5.41e-12	chr11(+):114790668-114796391	--	--
St8sia5	down	0.0380518	26.28	0.000105	0.000644	chr18(+):77185843-77255449	ST8 alpha-N-acetyl-neuraminide alpha-2, 8-sialyltransferase 5	ENSMUSG00000025425
Kcnip2	down	0.0393391	25.42	1.68e-11	2.88e-10	chr19(-):45792346-45816063	Kv channel-interacting protein 2	ENSMUSG00000025221
Fa2h	down	0.0404367	24.73	1.95e-05	0.00014	chr8(-):111345138-111393821	fatty acid 2-hydroxylase	ENSMUSG00000033579
Smim5	down	0.0408163	24.5	5.84e-66	1.38e-63	chr11(+):115900139-115906268	small integral membrane protein 5	ENSMUSG00000048442
Mbp	down	0.0419639	23.83	5.5e-08	6.07e-07	chr18(+):82475123-82585637	myelin basic protein	ENSMUSG00000041607
Slc6a1	down	0.0450653	22.19	1.79e-30	1.18e-28	chr6(+):114282635-114317524	solute carrier family 6 (neurotransmitter transporter, GABA), member 1	ENSMUSG00000030310
Tll2	down	0.0451671	22.14	1.12e-45	1.5e-43	chr19(-):41082750-41206835	tolloid-like 2	ENSMUSG00000025013
Gm5868	down	0.0454133	22.02	9.1e-22	3.56e-20	chr5(-):72581639-72587551	predicted gene 5868	ENSMUSG00000060204
Pllp	down	0.0467727	21.38	8.38e-08	9e-07	chr8(-):94674895-94696244	plasma membrane proteolipid	ENSMUSG00000031775
Cldn11	down	0.0472813	21.15	9.59e-63	2.09e-60	chr3(+):31149920-31164326	claudin 11	ENSMUSG00000037625
--	down	0.0486145	20.57	1.04e-06	9.47e-06	chr11(-):115277281-115278624	--	--
Kcnk1	down	0.0496524	20.14	2.07e-06	1.78e-05	chr8(+):125995102-126030685	potassium channel, subfamily K, member 1	ENSMUSG00000033998
--	down	0.0513084	19.49	0.0071	0.0259	chr3(-):132839621-132839646	--	--
Col9a2	down	0.0517331	19.33	7.57e-14	1.66e-12	chr4(+):121039566-121055325	collagen, type IX, alpha 2	ENSMUSG00000028626
Tekt5	down	0.0519751	19.24	0.00323	0.0133	chr16(-):10357952-10395465	tektin 5	ENSMUSG00000039179
Kif19a	down	0.0527426	18.96	2.91e-09	3.87e-08	chr11(+):114765389-114790575	kinesin family member 19A	ENSMUSG00000010021
--	down	0.0545256	18.34	0.00989	0.0343	chr8(-):109944804-109946967	--	--
Elovl6	down	0.0547945	18.25	5.19e-89	2.17e-86	chr3(+):129532366-129638495	ELOVL family member 6, elongation of long chain fatty acids (yeast)	ENSMUSG00000041220
Tmem229a	down	0.0553403	18.07	1.98e-06	1.71e-05	chr6(-):24951141-24956299	transmembrane protein 229A	ENSMUSG00000048022
--	down	0.055371	18.06	1.06e-07	1.12e-06	chr3(+):90560576-90585325	--	--
2003-09-01	down	0.0578035	17.3	1.16e-07	1.21e-06	chr15(+):82274888-82294574	septin 3	ENSMUSG00000022456
Shroom1	down	0.0586854	17.04	1.64e-30	1.09e-28	chr11(+):53457205-53467766	shroom family member 1	ENSMUSG00000018387
Emid1	down	0.0605327	16.52	1.9e-05	0.000137	chr11(-):5106266-5152260	EMI domain containing 1	ENSMUSG00000034164
--	down	0.0613121	16.31	9.31e-09	1.15e-07	chr16(-):59642029-59646310	--	--
Nell2	down	0.0636537	15.71	4.97e-34	3.95e-32	chr15(-):95075230-95528758	NEL-like 2	ENSMUSG00000022454
--	down	0.0666667	15	0.0049	0.0189	chr11(-):53476881-53479533	--	--
Dusp15	down	0.0669792	14.93	1.34e-06	1.2e-05	chr2(-):152940995-152951582	dual specificity phosphatase-like 15	ENSMUSG00000042662
Mpz	down	0.0685871	14.58	1.89e-07	1.92e-06	chr1(+):171150709-171161130	myelin protein zero	ENSMUSG00000056569
--	down	0.0690608	14.48	6.86e-05	0.000438	chr7(-):143847837-143848230	--	--
Ugt8a	down	0.0692521	14.44	1.19e-07	1.24e-06	chr3(-):125865272-125956653	UDP galactosyltransferase 8A	ENSMUSG00000032854
--	down	0.069979	14.29	5.41e-09	6.95e-08	chr8(+):94675605-94680167	--	--
Efcc1	down	0.0702741	14.23	1.48e-06	1.31e-05	chr6(+):87730869-87755912	EF hand and coiled-coil domain containing 1	ENSMUSG00000068263
--	down	0.0712758	14.03	1.83e-23	7.97e-22	chr9(-):95399294-95400583	--	--
Nkain4	down	0.0721501	13.86	1.25e-41	1.4e-39	chr2(-):180934772-180954699	Na+/K+ transporting ATPase interacting 4	ENSMUSG00000027574
Elovl7	down	0.0733676	13.63	4.32e-09	5.61e-08	chr13(+):108214404-108287105	ELOVL family member 7, elongation of long chain fatty acids (yeast)	ENSMUSG00000021696
Slc36a2	down	0.0738552	13.54	1.75e-11	2.99e-10	chr11(-):55158468-55185084	solute carrier family 36 (proton/amino acid symporter), member 2	ENSMUSG00000020264
Gfra3	down	0.074184	13.48	8.7e-16	2.24e-14	chr18(-):34689898-34720387	glial cell line derived neurotrophic factor family receptor alpha 3	ENSMUSG00000024366
Zkscan16	down	0.0746826	13.39	8.48e-09	1.06e-07	chr4(+):58943628-58962620	zinc finger with KRAB and SCAN domains 16	ENSMUSG00000038630
--	down	0.0750188	13.33	5.34e-09	6.86e-08	chr13(-):119707561-119707947	--	--
--	down	0.0752445	13.29	0.00156	0.00704	chr6(+):50208083-50208566	--	--
Sema4g	down	0.0754148	13.26	8.79e-08	9.41e-07	chr19(+):44989260-45003396	sema domain, immunoglobulin domain (Ig), transmembrane domain (TM) and short cytoplasmic domain, (semaphorin) 4G	ENSMUSG00000025207
Hepacam	down	0.0759878	13.16	1.83e-05	0.000132	chr9(+):37367368-37386573	hepatocyte cell adhesion molecule	ENSMUSG00000046240
Bdh1	down	0.0760456	13.15	2.53e-78	8.94e-76	chr16(+):31422294-31458900	3-hydroxybutyrate dehydrogenase, type 1	ENSMUSG00000046598
--	down	0.0769823	12.99	1.37e-18	4.41e-17	chr9(-):45395647-45396153	--	--
Carns1	down	0.0769823	12.99	1.85e-15	4.62e-14	chr19(-):4164324-4175479	carnosine synthase 1	ENSMUSG00000075289
Magix	down	0.077101	12.97	6.21e-24	2.8e-22	chrX(-):7673164-7681252	MAGI family member, X-linked	ENSMUSG00000031147
Cldn19	down	0.0789266	12.67	1.66e-08	1.98e-07	chr4(+):119255440-119262438	claudin 19	ENSMUSG00000066058
Mmp8	down	0.0792393	12.62	1.11e-11	1.95e-10	chr9(+):7558429-7568486	matrix metallopeptidase 8	ENSMUSG00000005800
Ncmap	down	0.0794913	12.58	3.14e-05	0.000217	chr4(-):135369577-135398229	noncompact myelin associated protein	ENSMUSG00000043924
--	down	0.0797448	12.54	0.0223	0.066	chr8(+):123272948-123272973	--	--
Fads6	down	0.0813008	12.3	1.26e-10	1.95e-09	chr11(-):115280645-115297664	fatty acid desaturase domain family, member 6	ENSMUSG00000044788
--	down	0.0816327	12.25	0.0389	0.103	chr16(+):23300324-23301706	--	--
Acss2	down	0.0834725	11.98	6.13e-102	3.84e-99	chr2(+):155518043-155585724	acyl-CoA synthetase short-chain family member 2	ENSMUSG00000027605
Tm7sf2	down	0.0834725	11.98	1.72e-72	4.91e-70	chr19(-):6062821-6067869	transmembrane 7 superfamily member 2	ENSMUSG00000024799
Dhcr24	down	0.0860585	11.62	1.02e-72	3.01e-70	chr4(+):106561038-106589113	24-dehydrocholesterol reductase	ENSMUSG00000034926
Vat1l	down	0.0865052	11.56	1.9e-70	5.1e-68	chr8(+):114205630-114374070	vesicle amine transport protein 1 like	ENSMUSG00000046844
--	down	0.0874126	11.44	5.93e-13	1.19e-11	chr10(+):63986062-63988117	--	--
Slc36a1os	down	0.0884956	11.3	0.000187	0.00108	chr11(-):55191719-55197683	solute carrier family 36 (proton/amino acid symporter), member 1, opposite strand	ENSMUSG00000084980
Fam101a	down	0.0888889	11.25	3.6e-24	1.65e-22	chr5(+):125003444-125012547	family with sequence similarity 101, member A	ENSMUSG00000037962
Lss	down	0.0890472	11.23	1.78e-88	7.32e-86	chr10(+):76531605-76557138	lanosterol synthase	ENSMUSG00000033105
Gramd2	down	0.090009	11.11	8.54e-07	7.86e-06	chr9(+):59707636-59718873	GRAM domain containing 2	ENSMUSG00000074259
Syna	down	0.0910747	10.98	5.61e-07	5.32e-06	chr5(-):134557254-134560171	syncytin a	ENSMUSG00000085957
Gpr37l1	down	0.0910747	10.98	7.01e-05	0.000446	chr1(-):135160236-135167684	G protein-coupled receptor 37-like 1	ENSMUSG00000026424
--	down	0.0912409	10.96	0.000377	0.00203	chr7(+):135486027-135491315	--	--
Slain1	down	0.0927644	10.78	2.8e-16	7.5e-15	chr14(+):103650226-103704905	SLAIN motif family, member 1	ENSMUSG00000055717
Cmtm2b	down	0.0930233	10.75	1.92e-05	0.000138	chr8(+):104322227-104330760	CKLF-like MARVEL transmembrane domain containing 2B	ENSMUSG00000035785
Smco3	down	0.0937207	10.67	2.88e-10	4.28e-09	chr6(-):136829931-136835453	single-pass membrane protein with coiled-coil domains 3	ENSMUSG00000043298
Sec14l5	down	0.0937207	10.67	0.000137	0.000818	chr16(+):5147109-5183934	SEC14-like lipid binding 5	ENSMUSG00000091712
Hmgcs1	down	0.093985	10.64	6.34e-80	2.3e-77	chr13(+):119690351-119708260	3-hydroxy-3-methylglutaryl-Coenzyme A synthase 1	ENSMUSG00000093930
B230206H07Rik	down	0.095511	10.47	7.63e-12	1.36e-10	chr7(-):141359178-141365111	RIKEN cDNA B230206H07 gene	ENSMUSG00000086844
Mfsd2a	down	0.0959693	10.42	2.78e-08	3.21e-07	chr4(-):122946855-122961188	major facilitator superfamily domain containing 2A	ENSMUSG00000028655
Mvd	down	0.0959693	10.42	3.71e-112	3.28e-109	chr8(-):122433596-122443423	mevalonate (diphospho) decarboxylase	ENSMUSG00000006517
Gm29811	down	0.0960615	10.41	3.65e-62	7.89e-60	chr3(-):132842202-132878598	predicted gene, 29811	ENSMUSG00000106230
Marveld3	down	0.0967118	10.34	0.00254	0.0108	chr8(-):109947909-109962205	MARVEL (membrane-associating) domain containing 3	ENSMUSG00000001672
Clvs1	down	0.0970874	10.3	6.5e-33	4.91e-31	chr4(+):9269291-9451683	clavesin 1	ENSMUSG00000041216
Fcrls	down	0.0970874	10.3	1.74e-49	2.58e-47	chr3(-):87250763-87263593	Fc receptor-like S, scavenger receptor	ENSMUSG00000015852
Nfasc	down	0.0981354	10.19	3.39e-05	0.000232	chr1(-):132564691-132741800	neurofascin	ENSMUSG00000026442
Krt87	down	0.0983284	10.17	1.06e-16	2.93e-15	chr15(-):101430927-101438804	keratin 87	ENSMUSG00000047641
Mme	down	0.0988142	10.12	3.12e-05	0.000215	chr3(+):63295211-63383713	membrane metallo endopeptidase	ENSMUSG00000027820
Fxyd6	down	0.0988142	10.12	2.92e-15	7.18e-14	chr9(+):45370185-45396159	FXYD domain-containing ion transport regulator 6	ENSMUSG00000066705
Pmp22	down	0.099108	10.09	4.79e-09	6.2e-08	chr11(+):63128982-63159546	peripheral myelin protein 22	ENSMUSG00000018217
Kcnmb4os2	down	0.0993049	10.07	1.03e-12	2.01e-11	chr10(+):116473163-116475319	potassium large conductance calcium-activated channel, subfamily M, beta member 4, opposite strand 2	ENSMUSG00000085837
Mir338	down	0.10101	9.9	8.82e-17	2.45e-15	chr11(-):120014765-120014862	microRNA 338	ENSMUSG00000065600
Mob3b	down	0.101523	9.85	1.28e-18	4.13e-17	chr4(-):34949074-35157486	MOB kinase activator 3B	ENSMUSG00000073910
D630003M21Rik	down	0.101626	9.84	1.41e-41	1.58e-39	chr2(-):158182531-158229225	RIKEN cDNA D630003M21 gene	ENSMUSG00000037813
Mag	down	0.105152	9.51	3.66e-05	0.000248	chr7(-):30899183-30914922	myelin-associated glycoprotein	ENSMUSG00000036634
Kcnmb4	down	0.106724	9.37	1.27e-10	1.96e-09	chr10(-):116417868-116473883	potassium large conductance calcium-activated channel, subfamily M, beta member 4	ENSMUSG00000054934
Rnf128	down	0.106952	9.35	0.000208	0.00119	chrX(+):139563340-139673144	ring finger protein 128	ENSMUSG00000031438
Sptb	down	0.107066	9.34	1.64e-23	7.19e-22	chr12(-):76580488-76710548	spectrin beta, erythrocytic	ENSMUSG00000021061
Lrrtm4	down	0.107411	9.31	1.1e-07	1.16e-06	chr6(+):80018877-80810143	leucine rich repeat transmembrane neuronal 4	ENSMUSG00000052581
--	down	0.107643	9.29	5.51e-88	2.24e-85	chr6(-):6735373-6736558	--	--
Gjb1	down	0.108932	9.18	9.02e-10	1.28e-08	chrX(+):101376376-101385627	gap junction protein, beta 1	ENSMUSG00000047797
--	down	0.109051	9.17	2.48e-33	1.9e-31	chr4(+):154645753-154655319	--	--
Sphkap	down	0.109649	9.12	3.65e-12	6.72e-11	chr1(-):83255442-83408200	SPHK1 interactor, AKAP domain containing	ENSMUSG00000026163
Dpysl5	down	0.110988	9.01	3.51e-12	6.49e-11	chr5(+):30711564-30799369	dihydropyrimidinase-like 5	ENSMUSG00000029168
Sema6c	down	0.111857	8.94	8.72e-07	8.02e-06	chr3(+):95160420-95174050	sema domain, transmembrane domain (TM), and cytoplasmic domain, (semaphorin) 6C	ENSMUSG00000038777
Gria2	down	0.112994	8.85	2.54e-28	1.51e-26	chr3(-):80681452-80802836	glutamate receptor, ionotropic, AMPA2 (alpha 2)	ENSMUSG00000033981
Prx	down	0.113122	8.84	6.02e-08	6.59e-07	chr7(+):27499324-27520214	periaxin	ENSMUSG00000053198
--	down	0.113766	8.79	2.59e-20	9.39e-19	chr13(-):119698360-119704551	--	--
Efhd1	down	0.114286	8.75	1.44e-09	1.98e-08	chr1(+):87264353-87310841	EF hand domain containing 1	ENSMUSG00000026255
Epha6	down	0.114679	8.72	9.26e-22	3.61e-20	chr16(-):59653483-60605532	Eph receptor A6	ENSMUSG00000055540
Ptgds	down	0.115207	8.68	4.49e-07	4.32e-06	chr2(-):25466712-25469750	prostaglandin D2 synthase (brain)	ENSMUSG00000015090
Insig1	down	0.11534	8.67	2.3e-148	3.46e-145	chr5(+):28071360-28078661	insulin induced gene 1	ENSMUSG00000045294
--	down	0.115473	8.66	0.0142	0.0461	chr15(-):4154925-4155060	--	--
--	down	0.115607	8.65	3.13e-16	8.32e-15	chr5(+):141839613-141842532	--	--
Mgll	down	0.115607	8.65	4.67e-06	3.78e-05	chr6(+):88724412-88828360	monoglyceride lipase	ENSMUSG00000033174
Celsr2	down	0.115607	8.65	1.73e-15	4.34e-14	chr3(-):108390848-108415502	cadherin, EGF LAG seven-pass G-type receptor 2	ENSMUSG00000068740
--	down	0.116009	8.62	1.21e-10	1.87e-09	chr4(-):117424726-117427326	--	--
Rhpn1	down	0.116279	8.6	1.89e-09	2.56e-08	chr15(+):75704288-75714418	rhophilin, Rho GTPase binding protein 1	ENSMUSG00000022580
Car14	down	0.117371	8.52	4.04e-14	9.09e-13	chr3(-):95897768-95904689	carbonic anhydrase 14	ENSMUSG00000038526
Gjc3	down	0.118624	8.43	5.18e-08	5.74e-07	chr5(-):137950992-137963100	gap junction protein, gamma 3	ENSMUSG00000056966
--	down	0.118624	8.43	3.84e-08	4.33e-07	chr11(-):3353573-3354911	--	--
Pcyt2	down	0.11919	8.39	2.93e-92	1.38e-89	chr11(-):120610064-120617945	phosphate cytidylyltransferase 2, ethanolamine	ENSMUSG00000025137
BC030500	down	0.11976	8.35	4.04e-14	9.08e-13	chr8(+):58911750-58914298	cDNA sequence BC030500	ENSMUSG00000049946
A2m	down	0.119904	8.34	1.57e-27	8.89e-26	chr6(+):121636173-121679237	alpha-2-macroglobulin	ENSMUSG00000030111
Alas2	down	0.120482	8.3	1.95e-11	3.31e-10	chrX(+):150547417-150570622	aminolevulinic acid synthase 2, erythroid	ENSMUSG00000025270
Ppp1r1b	down	0.121065	8.26	1.07e-38	1.07e-36	chr11(+):98348406-98357796	protein phosphatase 1, regulatory (inhibitor) subunit 1B	ENSMUSG00000061718
Tdrd6	down	0.121359	8.24	3.81e-05	0.000258	chr17(-):43615335-43630299	tudor domain containing 6	ENSMUSG00000040140
Cmtm5	down	0.122549	8.16	1.45e-37	1.38e-35	chr14(+):54936462-54939277	CKLF-like MARVEL transmembrane domain containing 5	ENSMUSG00000040759
--	down	0.123305	8.11	0.0194	0.0589	chr14(-):59084136-59087118	--	--
C2cd4d	down	0.123762	8.08	2.8e-11	4.68e-10	chr3(+):94362444-94364567	C2 calcium-dependent domain containing 4D	ENSMUSG00000091648
Acat2	down	0.123916	8.07	6.46e-94	3.29e-91	chr17(-):12942890-12960736	acetyl-Coenzyme A acetyltransferase 2	ENSMUSG00000023832
Abat	down	0.124069	8.06	5.96e-36	5.22e-34	chr16(+):8513429-8621565	4-aminobutyrate aminotransferase	ENSMUSG00000057880
Amph	down	0.124533	8.03	1.03e-31	7.29e-30	chr13(+):18948350-19150918	amphiphysin	ENSMUSG00000021314
--	down	0.126103	7.93	2.76e-24	1.27e-22	chr6(+):50203198-50206105	--	--
S100b	down	0.126582	7.9	1.01e-37	9.75e-36	chr10(+):76253836-76261318	S100 protein, beta polypeptide, neural	ENSMUSG00000033208
Acsbg1	down	0.127877	7.82	7.79e-21	2.92e-19	chr9(-):54604885-54661885	acyl-CoA synthetase bubblegum family member 1	ENSMUSG00000032281
Cnp	down	0.128205	7.8	7.39e-37	6.77e-35	chr11(+):100574915-100591729	2', 3'-cyclic nucleotide 3' phosphodiesterase	ENSMUSG00000006782
Caskin1	down	0.128866	7.76	3.99e-20	1.43e-18	chr17(+):24488599-24508909	CASK interacting protein 1	ENSMUSG00000033597
--	down	0.129534	7.72	9.8e-12	1.73e-10	chr14(+):54953726-54954965	--	--
Rgs11	down	0.130719	7.65	6.72e-09	8.48e-08	chr17(+):26202941-26211352	regulator of G-protein signaling 11	ENSMUSG00000024186
Myh14	down	0.130719	7.65	3.26e-07	3.2e-06	chr7(-):44605803-44670843	myosin, heavy polypeptide 14	ENSMUSG00000030739
Chp2	down	0.1321	7.57	2.03e-34	1.65e-32	chr7(+):122219496-122222824	calcineurin-like EF hand protein 2	ENSMUSG00000030865
Mal	down	0.132626	7.54	3.31e-11	5.48e-10	chr2(-):127633228-127656697	myelin and lymphocyte protein, T cell differentiation protein	ENSMUSG00000027375
Hmgcr	down	0.132979	7.52	2.04e-84	7.84e-82	chr13(-):96648962-96670936	3-hydroxy-3-methylglutaryl-Coenzyme A reductase	ENSMUSG00000021670
Svip	down	0.134409	7.44	3.5e-06	2.9e-05	chr7(-):51997162-52006018	small VCP/p97-interacting protein	ENSMUSG00000074093
Slc9a3	down	0.136054	7.35	0.0309	0.0856	chr13(+):74121515-74169441	solute carrier family 9 (sodium/hydrogen exchanger), member 3	ENSMUSG00000036123
Fdps	down	0.138696	7.21	9.31e-93	4.44e-90	chr3(-):89093588-89101967	farnesyl diphosphate synthetase	ENSMUSG00000059743
--	down	0.139665	7.16	6.93e-37	6.37e-35	chr4(-):19602623-19607927	--	--
Secisbp2l	down	0.140056	7.14	8.42e-09	1.05e-07	chr2(-):125736986-125782871	SECIS binding protein 2-like	ENSMUSG00000035093
Nsdhl	down	0.140056	7.14	7.2e-50	1.09e-47	chrX(+):72918521-72958528	NAD(P) dependent steroid dehydrogenase-like	ENSMUSG00000031349
Nrxn2	down	0.140056	7.14	2.19e-05	0.000155	chr19(+):6418737-6544169	neurexin II	ENSMUSG00000033768
Msmo1	down	0.140449	7.12	2.54e-126	3.05e-123	chr8(-):64718142-64733582	methylsterol monoxygenase 1	ENSMUSG00000031604
Lrtm2	down	0.140449	7.12	0.00611	0.0228	chr6(-):119315133-119330766	leucine-rich repeats and transmembrane domains 2	ENSMUSG00000055003
--	down	0.140647	7.11	2e-07	2.02e-06	chr3(+):51991341-51991959	--	--
Rasgef1a	down	0.141443	7.07	7.27e-06	5.68e-05	chr6(+):118011374-118091546	RasGEF domain family, member 1A	ENSMUSG00000030134
Mboat1	down	0.142653	7.01	6.5e-28	3.76e-26	chr13(+):30136490-30246694	membrane bound O-acyltransferase domain containing 1	ENSMUSG00000038732
--	down	0.142653	7.01	3.86e-87	1.53e-84	chr10(+):93778518-93779814	--	--
--	down	0.143062	6.99	1.91e-15	4.76e-14	chr11(+):110520907-110523007	--	--
Hbb-bs // Hbb-b1	down	0.143266	6.98	2.67e-07	2.65e-06	chr7(-):103826523-103827988	hemoglobin, beta adult s chain // hemoglobin, beta adult major chain	ENSMUSG00000052305
Abca2	down	0.143472	6.97	2.2e-39	2.3e-37	chr2(+):25428674-25448539	ATP-binding cassette, sub-family A (ABC1), member 2	ENSMUSG00000026944
Lrrc4b	down	0.143472	6.97	1.61e-46	2.23e-44	chr7(+):44442487-44463315	leucine rich repeat containing 4B	ENSMUSG00000047085
B230208H11Rik	down	0.144718	6.91	6.25e-25	2.99e-23	chr10(-):12916646-12923224	RIKEN cDNA B230208H11 gene	ENSMUSG00000097378
--	down	0.144928	6.9	5.84e-15	1.4e-13	chr11(-):63130310-63133390	--	--
Cacna1a	down	0.145349	6.88	3.01e-05	0.000208	chr8(+):84388440-84640249	calcium channel, voltage-dependent, P/Q type, alpha 1A subunit	ENSMUSG00000034656
Cacna1d	down	0.146628	6.82	6.43e-25	3.08e-23	chr14(-):30039946-30491457	calcium channel, voltage-dependent, L type, alpha 1D subunit	ENSMUSG00000015968
Scd2	down	0.146628	6.82	8.7e-92	4.02e-89	chr19(+):44293673-44306864	stearoyl-Coenzyme A desaturase 2	ENSMUSG00000025203
--	down	0.147493	6.78	1.57e-36	1.41e-34	chr1(-):15846565-15848208	--	--
Npb	down	0.149925	6.67	4.95e-13	1e-11	chr11(+):120608475-120609100	neuropeptide B	ENSMUSG00000044034
Kcna2	down	0.150602	6.64	1.56e-32	1.15e-30	chr3(+):107101565-107115005	potassium voltage-gated channel, shaker-related subfamily, member 2	ENSMUSG00000040724
Map6d1	down	0.15083	6.63	5.86e-14	1.3e-12	chr16(-):20233310-20241358	MAP6 domain containing 1	ENSMUSG00000041205
Rap1gap	down	0.151286	6.61	3.38e-05	0.000231	chr4(+):137664726-137729861	Rap1 GTPase-activating protein	ENSMUSG00000041351
--	down	0.151515	6.6	1.96e-25	9.77e-24	chr6(+):50191465-50194231	--	--
Ctxn1	down	0.151515	6.6	1.06e-53	1.81e-51	chr8(-):4257648-4259274	cortexin 1	ENSMUSG00000048644
--	down	0.151745	6.59	3.76e-16	9.94e-15	chr11(-):22281534-22284252	--	--
Cyp51	down	0.152905	6.54	6.38e-78	2.2e-75	chr5(-):4080674-4104697	cytochrome P450, family 51	ENSMUSG00000001467
Gstm7	down	0.153374	6.52	6.19e-17	1.73e-15	chr3(-):107926335-107931817	glutathione S-transferase, mu 7	ENSMUSG00000004035
Lrrc75b	down	0.15361	6.51	3.18e-19	1.07e-17	chr10(-):75550125-75560330	leucine rich repeat containing 75B	ENSMUSG00000046807
Slc22a17	down	0.15456	6.47	3.35e-44	4.16e-42	chr14(-):54906304-54913132	solute carrier family 22 (organic cation transporter), member 17	ENSMUSG00000022199
F13a1	down	0.155039	6.45	6.97e-16	1.81e-14	chr13(-):36867178-37050244	coagulation factor XIII, A1 subunit	ENSMUSG00000039109
Wnt6	down	0.155763	6.42	3.81e-35	3.19e-33	chr1(+):74771891-74785319	wingless-type MMTV integration site family, member 6	ENSMUSG00000033227
Scn3b	down	0.156986	6.37	2.48e-40	2.65e-38	chr9(+):40269216-40291617	sodium channel, voltage-gated, type III, beta	ENSMUSG00000049281
Drp2	down	0.156986	6.37	0.000831	0.00407	chrX(+):134404780-134456573	dystrophin related protein 2	ENSMUSG00000000223
Ypel2	down	0.15748	6.35	6.54e-32	4.64e-30	chr11(-):86936425-86993762	yippee-like 2 (Drosophila)	ENSMUSG00000018427
Magi2	down	0.157978	6.33	0.00328	0.0134	chr5(+):19227046-20704791	membrane associated guanylate kinase, WW and PDZ domain containing 2	ENSMUSG00000040003
A230065H16Rik	down	0.15949	6.27	1.23e-09	1.71e-08	chr12(+):111406809-111412090	RIKEN cDNA A230065H16 gene	ENSMUSG00000087075
C530008M17Rik	down	0.161031	6.21	3.82e-28	2.25e-26	chr5(+):76809987-76873554	RIKEN cDNA C530008M17 gene	ENSMUSG00000036377
Ntn5	down	0.162075	6.17	3.07e-15	7.54e-14	chr7(+):45684021-45694556	netrin 5	ENSMUSG00000070564
Srd5a1	down	0.162338	6.16	4.17e-31	2.86e-29	chr13(-):69573450-69611463	steroid 5 alpha-reductase 1	ENSMUSG00000021594
E130215H24Rik	down	0.162602	6.15	3.37e-09	4.44e-08	chr2(+):150667494-150668934	RIKEN cDNA E130215H24 gene	ENSMUSG00000087406
--	down	0.162866	6.14	6.9e-24	3.1e-22	chr11(+):3985907-3988252	--	--
Adam23	down	0.162866	6.14	6.35e-55	1.15e-52	chr1(+):63445889-63596100	a disintegrin and metallopeptidase domain 23	ENSMUSG00000025964
--	down	0.163666	6.11	5.04e-30	3.24e-28	chr6(-):120935540-120938314	--	--
B3gat1	down	0.163934	6.1	7.67e-09	9.62e-08	chr9(+):26733807-26763095	beta-1, 3-glucuronyltransferase 1 (glucuronosyltransferase P)	ENSMUSG00000045994
Tmem56	down	0.164204	6.09	0.00146	0.00663	chr3(-):121201761-121283099	transmembrane protein 56	ENSMUSG00000028132
Dhcr7	down	0.164474	6.08	2.13e-54	3.81e-52	chr7(+):143823167-143848409	7-dehydrocholesterol reductase	ENSMUSG00000058454
Frzb	down	0.165017	6.06	3.45e-23	1.48e-21	chr2(-):80411970-80447397	frizzled-related protein	ENSMUSG00000027004
Arhgap19	down	0.165289	6.05	2.01e-08	2.37e-07	chr19(-):41766589-41802084	Rho GTPase activating protein 19	ENSMUSG00000025154
--	down	0.165563	6.04	0.00108	0.0051	chr5(+):128769523-128777837	--	--
Col9a1	down	0.165837	6.03	2.76e-12	5.19e-11	chr1(+):24177610-24252738	collagen, type IX, alpha 1	ENSMUSG00000026147
Gpr155	down	0.165837	6.03	2.65e-25	1.3e-23	chr2(-):73341506-73386480	G protein-coupled receptor 155	ENSMUSG00000041762
4930520O04Rik	down	0.168067	5.95	1.7e-09	2.32e-08	chr9(+):114368147-114377238	RIKEN cDNA 4930520O04 gene	ENSMUSG00000074039
Paqr6	down	0.16835	5.94	6.36e-33	4.82e-31	chr3(+):88364587-88368540	progestin and adipoQ receptor family member VI	ENSMUSG00000041423
Depdc7	down	0.168919	5.92	1e-22	4.18e-21	chr2(-):104721782-104742826	DEP domain containing 7	ENSMUSG00000027173
Lmo1	down	0.168919	5.92	9.28e-05	0.000577	chr7(-):109138565-109175207	LIM domain only 1	ENSMUSG00000036111
Kifc2	down	0.17094	5.85	7.24e-24	3.24e-22	chr15(+):76659858-76668196	kinesin family member C2	ENSMUSG00000004187
Atp1a2	down	0.171527	5.83	2.51e-110	1.93e-107	chr1(-):172271709-172298064	ATPase, Na+/K+ transporting, alpha 2 polypeptide	ENSMUSG00000007097
Adamtsl2	down	0.171821	5.82	9.84e-12	1.73e-10	chr2(+):27079378-27108975	ADAMTS-like 2	ENSMUSG00000036040
Mturn	down	0.171821	5.82	5.2e-13	1.05e-11	chr6(+):54681624-54703855	maturin, neural progenitor differentiation regulator homolog (Xenopus)	ENSMUSG00000038065
--	down	0.171821	5.82	5.58e-07	5.29e-06	chr8(+):85701073-85701826	--	--
--	down	0.17301	5.78	5.86e-23	2.49e-21	chr8(+):4526747-4529611	--	--
Smtn	down	0.173611	5.76	9.82e-29	5.97e-27	chr11(-):3517523-3539294	smoothelin	ENSMUSG00000020439
--	down	0.174216	5.74	0.000486	0.00254	chr19(+):10064016-10064141	--	--
Art4	down	0.175747	5.69	2.63e-18	8.27e-17	chr6(-):136848451-136857602	ADP-ribosyltransferase 4	ENSMUSG00000030217
Shd	down	0.176367	5.67	3.09e-17	8.82e-16	chr17(+):55970466-55976617	src homology 2 domain-containing transforming protein D	ENSMUSG00000039154
Aacs	down	0.176678	5.66	1.41e-51	2.28e-49	chr5(+):125475849-125517412	acetoacetyl-CoA synthetase	ENSMUSG00000029482
Slc25a27	down	0.176678	5.66	6.61e-25	3.16e-23	chr17(-):43637739-43667215	solute carrier family 25, member 27	ENSMUSG00000023912
--	down	0.176678	5.66	4.74e-10	6.89e-09	chr11(+):3530157-3536856	--	--
Fam222a	down	0.176991	5.65	7.43e-18	2.25e-16	chr5(+):114568251-114613195	family with sequence similarity 222, member A	ENSMUSG00000041930
Ccdc13	down	0.176991	5.65	7.11e-08	7.73e-07	chr9(-):121797628-121839461	coiled-coil domain containing 13	ENSMUSG00000079235
Ccdc74a	down	0.176991	5.65	8.69e-45	1.1e-42	chr16(+):17646470-17650738	coiled-coil domain containing 74A	ENSMUSG00000041617
--	down	0.178253	5.61	1.32e-14	3.09e-13	chr2(+):131492406-131493287	--	--
--	down	0.178571	5.6	1.58e-06	1.39e-05	chr4(-):116127394-116135747	--	--
Ctnnal1	down	0.178571	5.6	2.38e-06	2.02e-05	chr4(-):56810937-56865211	catenin (cadherin associated protein), alpha-like 1	ENSMUSG00000038816
Sh3gl3	down	0.178891	5.59	2.02e-37	1.91e-35	chr7(+):82174796-82307420	SH3-domain GRB2-like 3	ENSMUSG00000030638
H2-DMa	down	0.178891	5.59	1.08e-23	4.83e-22	chr17(+):34122831-34139101	histocompatibility 2, class II, locus DMa	ENSMUSG00000037649
Gng7	down	0.178891	5.59	8.99e-27	4.86e-25	chr10(-):80948624-81014925	guanine nucleotide binding protein (G protein), gamma 7	ENSMUSG00000048240
Pmel	down	0.179533	5.57	9.38e-14	2.05e-12	chr10(+):128706256-128720238	premelanosome protein	ENSMUSG00000025359
--	down	0.181159	5.52	2.87e-23	1.24e-21	chr11(-):110173890-110176748	--	--
Camk2b	down	0.181488	5.51	7.69e-05	0.000485	chr11(-):5969668-6065750	calcium/calmodulin-dependent protein kinase II, beta	ENSMUSG00000057897
Cd24a	down	0.181818	5.5	4.49e-40	4.76e-38	chr10(+):43579168-43584267	CD24a antigen	ENSMUSG00000047139
--	down	0.182149	5.49	1.14e-60	2.39e-58	chr12(+):24960657-24964392	--	--
--	down	0.182149	5.49	1.88e-52	3.16e-50	chr13(-):12609901-12613172	--	--
Ccdc92	down	0.183486	5.45	2.07e-14	4.77e-13	chr5(-):124834432-124862387	coiled-coil domain containing 92	ENSMUSG00000037979
Wasf1	down	0.184162	5.43	8.83e-21	3.3e-19	chr10(+):40883534-40938569	WAS protein family, member 1	ENSMUSG00000019831
--	down	0.184843	5.41	7.37e-20	2.6e-18	chr7(-):112612560-112680083	--	--
Prrg3	down	0.185185	5.4	2.05e-37	1.93e-35	chrX(+):71962625-71972721	proline rich Gla (G-carboxyglutamic acid) 3 (transmembrane)	ENSMUSG00000033361
Galc	down	0.186567	5.36	1.12e-34	9.18e-33	chr12(-):98202300-98259460	galactosylceramidase	ENSMUSG00000021003
--	down	0.187617	5.33	2.09e-08	2.46e-07	chr11(-):86950564-86951899	--	--
--	down	0.188679	5.3	3.52e-05	0.00024	chr19(+):45030403-45031132	--	--
Rimklb	down	0.189036	5.29	0.00166	0.00745	chr6(-):122447302-122486314	ribosomal modification protein rimK-like family member B	ENSMUSG00000040649
2810468N07Rik	down	0.189036	5.29	2.85e-44	3.57e-42	chr17(+):25570811-25575042	RIKEN cDNA 2810468N07 gene	ENSMUSG00000091475
Ldhb	down	0.189394	5.28	7.56e-38	7.3e-36	chr6(-):142490250-142507958	lactate dehydrogenase B	ENSMUSG00000030246
Car11	down	0.189394	5.28	8.15e-43	9.61e-41	chr7(+):45699867-45704659	carbonic anhydrase 11	ENSMUSG00000003273
Fnta	down	0.189753	5.27	2.02e-59	4.08e-57	chr8(-):25998722-26015615	farnesyltransferase, CAAX box, alpha	ENSMUSG00000015994
Ypel1	down	0.189753	5.27	1.64e-11	2.81e-10	chr16(+):17070139-17087045	yippee-like 1 (Drosophila)	ENSMUSG00000022773
Arvcf	down	0.189753	5.27	1.71e-31	1.19e-29	chr16(+):18348182-18407072	armadillo repeat gene deleted in velo-cardio-facial syndrome	ENSMUSG00000000325
Gsta4	down	0.190476	5.25	0.0074	0.0269	chr9(+):78191966-78209348	glutathione S-transferase, alpha 4	ENSMUSG00000032348
Fasn	down	0.19084	5.24	6.85e-47	9.53e-45	chr11(-):120805958-120824547	fatty acid synthase	ENSMUSG00000025153
--	down	0.191205	5.23	1.65e-08	1.97e-07	chr11(-):34093043-34094127	--	--
4933431E20Rik	down	0.191205	5.23	6.72e-26	3.44e-24	chr3(-):107888852-107896213	RIKEN cDNA 4933431E20 gene	ENSMUSG00000086968
Spint1	down	0.191571	5.22	5.9e-17	1.66e-15	chr2(+):119237360-119884473	serine protease inhibitor, Kunitz type 1	ENSMUSG00000027315
Slitrk5	down	0.193424	5.17	3.44e-12	6.36e-11	chr14(+):111675115-111683134	SLIT and NTRK-like family, member 5	ENSMUSG00000033214
--	down	0.193424	5.17	1.07e-36	9.77e-35	chr14(-):93711378-93712906	--	--
Slc25a23	down	0.193798	5.16	7.71e-52	1.26e-49	chr17(-):57043712-57059863	solute carrier family 25 (mitochondrial carrier%3B phosphate carrier), member 23	ENSMUSG00000046329
Il16	down	0.194175	5.15	5.56e-05	0.000362	chr7(-):83642819-83745728	interleukin 16	ENSMUSG00000001741
Frmd3	down	0.194553	5.14	0.00997	0.0345	chr4(+):74013434-74202214	FERM domain containing 3	ENSMUSG00000049122
Lpcat1	down	0.195312	5.12	1.35e-37	1.29e-35	chr13(+):73467220-73516413	lysophosphatidylcholine acyltransferase 1	ENSMUSG00000021608
Tmprss5	down	0.195695	5.11	6.91e-07	6.46e-06	chr9(+):49081259-49117587	transmembrane protease, serine 5 (spinesin)	ENSMUSG00000032268
Wscd2	down	0.195695	5.11	1.12e-06	1.01e-05	chr5(+):113550415-113589725	WSC domain containing 2	ENSMUSG00000063430
6330403K07Rik	down	0.196078	5.1	1.79e-43	2.15e-41	chr11(-):71031942-71033617	RIKEN cDNA 6330403K07 gene	ENSMUSG00000018451
Mapt	down	0.196464	5.09	6.28e-14	1.38e-12	chr11(+):104231436-104332090	microtubule-associated protein tau	ENSMUSG00000018411
Sdk1	down	0.19685	5.08	3.09e-30	2.01e-28	chr5(+):141241488-142213791	sidekick cell adhesion molecule 1	ENSMUSG00000039683
--	down	0.197239	5.07	8.03e-05	0.000504	chr8(-):119659475-119670881	--	--
Sc5d	down	0.197239	5.07	5.27e-52	8.71e-50	chr9(-):42254139-42264300	sterol-C5-desaturase	ENSMUSG00000032018
--	down	0.197239	5.07	7.89e-06	6.12e-05	chr11(-):69802129-69802937	--	--
Abhd3	down	0.197628	5.06	2.25e-25	1.11e-23	chr18(-):10644413-10706717	abhydrolase domain containing 3	ENSMUSG00000002475
Mfsd7c	down	0.19802	5.05	4.69e-25	2.26e-23	chr12(+):85746539-85813585	major facilitator superfamily domain containing 7C	ENSMUSG00000034258
Mitf	down	0.199203	5.02	6.09e-14	1.34e-12	chr6(+):97807057-98021358	microphthalmia-associated transcription factor	ENSMUSG00000035158
Sqle	down	0.2	5	2.42e-68	5.95e-66	chr15(+):59315075-59331193	squalene epoxidase	ENSMUSG00000022351
Aldoc	down	0.2	5	1.05e-13	2.28e-12	chr11(+):78323073-78327785	aldolase C, fructose-bisphosphate	ENSMUSG00000017390
--	down	0.200401	4.99	4.14e-07	4.01e-06	chr4(-):96520668-96522124	--	--
Cuedc2	down	0.200401	4.99	1.25e-07	1.3e-06	chr19(-):46329812-46338660	CUE domain containing 2	ENSMUSG00000036748
Ldlr	down	0.200803	4.98	4.14e-54	7.27e-52	chr9(+):21723576-21749916	low density lipoprotein receptor	ENSMUSG00000032193
Cdh1	down	0.201207	4.97	0.0132	0.0434	chr8(+):106603350-106670247	cadherin 1	ENSMUSG00000000303
Adamts20	down	0.201207	4.97	1.11e-42	1.3e-40	chr15(-):94268318-94404352	a disintegrin-like and metallopeptidase (reprolysin type) with thrombospondin type 1 motif, 20	ENSMUSG00000022449
Celsr1	down	0.20202	4.95	5.91e-54	1.03e-51	chr15(-):85898758-86033777	cadherin, EGF LAG seven-pass G-type receptor 1	ENSMUSG00000016028
Cfap100	down	0.20202	4.95	1.87e-16	5.11e-15	chr6(-):90403481-90428788	cilia and flagella associated protein 100	ENSMUSG00000048794
Lix1	down	0.20202	4.95	4.1e-11	6.71e-10	chr17(+):17402672-17459385	limb and CNS expressed 1	ENSMUSG00000047786
Csrp2	down	0.202429	4.94	4.75e-33	3.61e-31	chr10(+):110920175-110939622	cysteine and glycine-rich protein 2	ENSMUSG00000020186
Mamdc2	down	0.20284	4.93	1.31e-35	1.13e-33	chr19(-):23302609-23448442	MAM domain containing 2	ENSMUSG00000033207
Mmd2	down	0.203252	4.92	1.65e-19	5.67e-18	chr5(-):142562365-142608801	monocyte to macrophage differentiation-associated 2	ENSMUSG00000039533
Cd9	down	0.203666	4.91	3.31e-45	4.3e-43	chr6(-):125460266-125494760	CD9 antigen	ENSMUSG00000030342
--	down	0.204082	4.9	2.42e-21	9.27e-20	chrX(+):101322672-101325956	--	--
Pard6b	down	0.204499	4.89	1.86e-08	2.22e-07	chr2(+):168081004-168101202	par-6 family cell polarity regulator beta	ENSMUSG00000044641
Kcnrg	down	0.204499	4.89	3.76e-09	4.93e-08	chr14(+):61607457-61612833	potassium channel regulator	ENSMUSG00000046168
Kank4	down	0.204499	4.89	5.72e-08	6.3e-07	chr4(-):98754892-98817537	KN motif and ankyrin repeat domains 4	ENSMUSG00000035407
Fam83f	down	0.205761	4.86	1.39e-18	4.48e-17	chr15(+):80671352-80700425	family with sequence similarity 83, member F	ENSMUSG00000022408
Gm2115	down	0.205761	4.86	6.61e-13	1.32e-11	chr7(+):84528954-84578339	predicted gene 2115	ENSMUSG00000097789
--	down	0.207039	4.83	2.98e-06	2.49e-05	chr5(+):141297142-141298103	--	--
Col15a1	down	0.207039	4.83	3.44e-25	1.68e-23	chr4(+):47208012-47313165	collagen, type XV, alpha 1	ENSMUSG00000028339
Dnaaf3	down	0.208333	4.8	4.37e-13	8.94e-12	chr7(-):4522957-4532443	dynein, axonemal assembly factor 3	ENSMUSG00000055809
2700012I20Rik	down	0.208768	4.79	0.000643	0.00324	chr9(-):57075204-57076049	RIKEN cDNA 2700012I20 gene	ENSMUSG00000097334
Mrc1	down	0.209205	4.78	1.23e-26	6.59e-25	chr2(+):14229414-14332027	mannose receptor, C type 1	ENSMUSG00000026712
Plppr3	down	0.210084	4.76	4.83e-08	5.37e-07	chr10(-):79860476-79874634	phospholipid phosphatase related 3	ENSMUSG00000035835
Kcnj10	down	0.210084	4.76	8.23e-34	6.49e-32	chr1(+):172341207-172374085	potassium inwardly-rectifying channel, subfamily J, member 10	ENSMUSG00000044708
Bcas1	down	0.211864	4.72	7.19e-23	3.03e-21	chr2(-):170346991-170427846	breast carcinoma amplified sequence 1	ENSMUSG00000013523
Slc7a2	down	0.211864	4.72	4.16e-17	1.18e-15	chr8(+):40862367-40922070	solute carrier family 7 (cationic amino acid transporter, y+ system), member 2	ENSMUSG00000031596
Cd96	down	0.212314	4.71	4.77e-08	5.3e-07	chr16(-):46035653-46120252	CD96 antigen	ENSMUSG00000022657
AA387883	down	0.214133	4.67	0.00156	0.00703	chr19(+):52923180-52926931	expressed sequence AA387883	--
Mapk8ip1	down	0.214133	4.67	1.96e-07	1.98e-06	chr2(-):92383676-92401263	mitogen-activated protein kinase 8 interacting protein 1	ENSMUSG00000027223
Hsd17b7	down	0.215054	4.65	1.35e-24	6.32e-23	chr1(-):169949537-169969205	hydroxysteroid (17-beta) dehydrogenase 7	ENSMUSG00000026675
Mgat3	down	0.21645	4.62	4.12e-08	4.61e-07	chr15(+):80173657-80215518	mannoside acetylglucosaminyltransferase 3	ENSMUSG00000042428
Plp1	down	0.21692	4.61	1.1e-31	7.73e-30	chrX(+):136820148-136838582	proteolipid protein (myelin) 1	ENSMUSG00000031425
Prima1	down	0.21692	4.61	1.11e-22	4.63e-21	chr12(-):103194458-103242148	proline rich membrane anchor 1	ENSMUSG00000041669
Chst2	down	0.21692	4.61	1.55e-30	1.03e-28	chr9(-):95400933-95407270	carbohydrate sulfotransferase 2	ENSMUSG00000033350
Sema6d	down	0.217391	4.6	6.71e-06	5.28e-05	chr2(+):124089966-124667789	sema domain, transmembrane domain (TM), and cytoplasmic domain, (semaphorin) 6D	ENSMUSG00000027200
Lrrtm1	down	0.217391	4.6	1.2e-37	1.16e-35	chr6(+):77242477-77259915	leucine rich repeat transmembrane neuronal 1	ENSMUSG00000060780
Ednrb	down	0.217865	4.59	3.76e-53	6.39e-51	chr14(-):103814615-103844476	endothelin receptor type B	ENSMUSG00000022122
--	down	0.218818	4.57	1.63e-14	3.79e-13	chr13(+):103921259-103924178	--	--
AI464131	down	0.218818	4.57	1.48e-72	4.27e-70	chr4(-):41495602-41503075	expressed sequence AI464131	ENSMUSG00000046312
Prr15	down	0.218818	4.57	4.45e-05	0.000296	chr6(+):54326841-54330200	proline rich 15	ENSMUSG00000045725
Susd4	down	0.218818	4.57	1.85e-15	4.62e-14	chr1(+):182764044-182896580	sushi domain containing 4	ENSMUSG00000038576
Lgr5	down	0.219298	4.56	1.06e-25	5.36e-24	chr10(-):115450314-115587780	leucine rich repeat containing G protein coupled receptor 5	ENSMUSG00000020140
Ctnna3	down	0.21978	4.55	6.66e-11	1.06e-09	chr10(+):63430097-65003667	catenin (cadherin associated protein), alpha 3	ENSMUSG00000060843
Cyp39a1	down	0.220264	4.54	7.04e-63	1.54e-60	chr17(+):43667390-43751431	cytochrome P450, family 39, subfamily a, polypeptide 1	ENSMUSG00000023963
Adgrb1	down	0.220751	4.53	2.18e-10	3.28e-09	chr15(+):74516192-74589464	adhesion G protein-coupled receptor B1	ENSMUSG00000034730
D330045A20Rik	down	0.221239	4.52	3.77e-11	6.2e-10	chrX(+):139480367-139554584	RIKEN cDNA D330045A20 gene	ENSMUSG00000042498
--	down	0.222222	4.5	1.91e-06	1.66e-05	chr9(+):107598351-107598791	--	--
--	down	0.222222	4.5	1.53e-06	1.35e-05	chr5(+):102728341-102729346	--	--
Paqr8	down	0.222222	4.5	1.6e-40	1.74e-38	chr1(+):20890548-20939650	progestin and adipoQ receptor family member VIII	ENSMUSG00000025931
Reln	down	0.222222	4.5	9.88e-31	6.61e-29	chr5(-):21884454-22344706	reelin	ENSMUSG00000042453
Wbscr27	down	0.222717	4.49	1.46e-21	5.64e-20	chr5(+):134932373-134942637	Williams Beuren syndrome chromosome region 27 (human)	ENSMUSG00000040557
Raver2	down	0.222717	4.49	8.06e-13	1.59e-11	chr4(+):101068982-101152368	ribonucleoprotein, PTB-binding 2	ENSMUSG00000035275
St6gal1	down	0.222717	4.49	8.27e-25	3.94e-23	chr16(+):23224740-23360350	beta galactoside alpha 2, 6 sialyltransferase 1	ENSMUSG00000022885
Reep1	down	0.223214	4.48	6.36e-11	1.01e-09	chr6(+):71707681-71810703	receptor accessory protein 1	ENSMUSG00000052852
Mvk	down	0.223714	4.47	2.24e-37	2.09e-35	chr5(+):114444269-114460588	mevalonate kinase	ENSMUSG00000041939
--	down	0.224719	4.45	4.39e-19	1.47e-17	chr14(-):93707137-93710759	--	--
--	down	0.224719	4.45	9.1e-34	7.16e-32	chr6(+):50200174-50203119	--	--
2810410L24Rik	down	0.225225	4.44	6.36e-22	2.51e-20	chr11(-):120185400-120189858	RIKEN cDNA 2810410L24 gene	ENSMUSG00000075389
Rxrg	down	0.225734	4.43	8.93e-23	3.74e-21	chr1(+):167598362-167639623	retinoid X receptor gamma	ENSMUSG00000015843
Tmem117	down	0.225734	4.43	4.26e-14	9.54e-13	chr15(+):94629185-95096097	transmembrane protein 117	ENSMUSG00000063296
--	down	0.225734	4.43	1.55e-41	1.72e-39	chr14(+):55082745-55084926	--	--
[truncated: 1,010 more rows]
