# Supplementary material for: ADAR1 mediated regulation of neural crest derived melanocytes and Schwann cell development
Source: Nat Commun. 2020 Jan 10;11:198. doi: 10.1038/s41467-019-14090-5 (PMC6954203; doi:10.1038/s41467-019-14090-5)
Supplement: Supplementary file 5 — Supplementary Data 2 [file 41467_2019_14090_MOESM5_ESM.xlsx]

## Sheet: Repair genes list.
Gene Symbol	Ratio	Adjusted P-Value	Gene Name	Repair day post injury (Kim et al.,2012-Arthur-Farraj et al.,2017)	Interferome
Gzmb	3281.65	0.000108	granzyme B	J7	X
Kng1	2864.85	0.000156	kininogen 1	J7	X
Ccl5	1253.15	2.63e-84	chemokine (C-C motif) ligand 5	J1-J5	X
Kng2	362.34	1.85e-07	kininogen 2	J7
AA467197	262.36	1.89e-22	expressed sequence AA467197	J1-J5	X
Ccl8	234.26	8.24e-06	chemokine (C-C motif) ligand 8	J1-J5-J7	X
Cyb5r2	229.53	2.01e-25	cytochrome b5 reductase 2	J7	X
Oasl1	167.83	5.27e-16	2'-5' oligoadenylate synthetase-like 1	J1	X
Il6	140.14	0.000104	interleukin 6	J1	X
Fosl1	114.02	2.45e-120	fos-like antigen 1	J1	X
Mx2	110.19	1.39e-35	MX dynamin-like GTPase 2	J1	X
Gdnf	104.43	9.84e-257	glial cell line derived neurotrophic factor	J1-J5-J7	X
Shh	102.82	0.000433	sonic hedgehog	J1-J5-J7	X
Oas1g	99.24	3.84e-16	2'-5' oligoadenylate synthetase 1G	J1-J5	X
Cxcl10	96.45	4.23e-197	chemokine (C-X-C motif) ligand 10	J1-J5-J7	X
Soat2	96.16	4.12e-166	sterol O-acyltransferase 2	J1	X
Gdf15	94.82	3.26e-105	growth differentiation factor 15	J1-J5-J7	X
Oas3	93.38	0.000395	2'-5' oligoadenylate synthetase 3	J1	X
Irf7	93.03	6.29e-12	interferon regulatory factor 7	J1-J5	X
Fetub	91.78	4.32e-12	fetuin beta	J7
Vgf	86.81	0.00365	VGF nerve growth factor inducible	J1	X
Cxcl9	83.9	9.86e-24	chemokine (C-X-C motif) ligand 9	J1-J5	X
Prkg2	78.96	9.55e-108	protein kinase, cGMP-dependent, type II	J5
Crlf1	66.43	2.66e-170	cytokine receptor-like factor 1	J7
Saa3	65.57	2.52e-10	serum amyloid A 3	J1-J5	X
Ankrd1	63.72	8.79e-12	ankyrin repeat domain 1 (cardiac muscle)	J7	X
Usp18	63.38	4.9e-27	ubiquitin specific peptidase 18	J1
Inhbb	58.41	3.58e-10	inhibin beta-B	J5	X
Oas2	53.28	2.44e-09	2'-5' oligoadenylate synthetase 2	J1-J5	X
Isg20	49.88	5.7e-178	interferon-stimulated protein	J1	X
Slc7a11	47.37	0.000315	solute carrier family 7 (cationic amino acid transporter, y+ system), member 11	J1-J5	X
Cxcl2	45.46	9.51e-16	chemokine (C-X-C motif) ligand 2	J1	X
Ccrl2	44.76	3.82e-71	chemokine (C-C motif) receptor-like 2	J1	X
Slfn8	41.58	2.87e-18	schlafen 8	J7	X
Stc2	41.36	4.89e-87	stanniocalcin 2	J7	X
Ccl2	39.06	2.21e-242	chemokine (C-C motif) ligand 2	J1-J5-J7	X
Gch1	38.5	6.21e-55	GTP cyclohydrolase 1	J1-J5	X
Dhx58	38.47	2.09e-16	DEXH (Asp-Glu-X-His) box polypeptide 58	J7	X
Rorb	36.16	4.32e-09	RAR-related orphan receptor beta	J7
Cd72	35.68	4.03e-14	CD72 antigen	J7	X
Ms4a4c	33.79	2.36e-06	membrane-spanning 4-domains, subfamily A, member 4C	J7	X
Sp110	30.77	2.14e-69	Sp110 nuclear body protein	J7	X
Cdsn	29.99	1.96e-73	corneodesmosin	J1	X
Tnfaip2	29.97	9.04e-145	tumor necrosis factor, alpha-induced protein 2	J1-J5-J7	X
Plac8	29.85	7.23e-91	placenta-specific 8	J1-J5-J7	X
Lrg1	29.68	1.94e-06	leucine-rich alpha-2-glycoprotein 1	J1	X
Sp140	29.53	1.49e-86	Sp140 nuclear body protein	J7	X
Hcn4	29.36	5e-11	hyperpolarization-activated, cyclic nucleotide-gated K+ 4	J7	X
Slfn10-ps	28.08	4.49e-19	schlafen 10, pseudogene	J7	X
Ccl4	27	1.21e-09	chemokine (C-C motif) ligand 4	J1-J5	X
Serpina3g	26.47	5.03e-10	serine (or cysteine) peptidase inhibitor, clade A, member 3G	J5	X
Btc	25.84	2.26e-77	betacellulin, epidermal growth factor family member	J1-J5-J7	X
Lif	24.23	9.69e-155	leukemia inhibitory factor	J7	X
Rgs16	24.09	3.41e-199	regulator of G-protein signaling 16	J1-J5-J7	X
Fgf5	23.42	1.25e-39	fibroblast growth factor 5	J1-J5-J7	X
Mlkl	22.82	1.54e-101	mixed lineage kinase domain-like	J1-J5	X
Tmem252	22.55	2.69e-27	transmembrane protein 252	J7	X
Myo5b	21.48	6.1e-07	myosin VB	J7	X
Slfn1	20.53	0.000512	schlafen 1	J1	X
Syt4	20.48	1.69e-23	synaptotagmin IV	J1-J5-J7
Ucn2	19.98	5.14e-49	urocortin 2	J7	X
Slfn2	19.83	1.16e-60	schlafen 2	J7	X
Smim3	19.83	2.27e-99	small integral membrane protein 3	J7	X
Ddx58	19.82	3.18e-25	DEAD (Asp-Glu-Ala-Asp) box polypeptide 58	J1	X
Gadd45a	19.76	7.54e-106	growth arrest and DNA-damage-inducible 45 alpha	J1-J5-J7	X
Gadd45b	19.54	3.71e-93	growth arrest and DNA-damage-inducible 45 beta	J1-J7	X
Cxcl1	19.25	4.33e-61	chemokine (C-X-C motif) ligand 1	J1-J5	X
Gcnt4	18.6	3.39e-57	glucosaminyl (N-acetyl) transferase 4, core 2 (beta-1, 6-N-acetylglucosaminyltransferase)	J7	X
Pvt1	18.48	1.16e-60	plasmacytoma variant translocation 1	J7	X
Tfap2a	18.35	1.72e-21	transcription factor AP-2, alpha	J7	X
Plscr2	17.72	1.48e-87	phospholipid scramblase 2	J7	X
Lgals3bp	17.4	7.52e-15	lectin, galactoside-binding, soluble, 3 binding protein	J5-J7	X
Pmaip1	15.96	9.57e-48	phorbol-12-myristate-13-acetate-induced protein 1	J7	X
Serpina3n	15.55	2.52e-10	serine (or cysteine) peptidase inhibitor, clade A, member 3N	J1	X
Sypl2	15.41	0.0676	synaptophysin-like 2	J7
Clca3a1	14.7	1.88e-32	chloride channel accessory 3A1	J7
Rin1	14.46	1.63e-25	Ras and Rab interactor 1	J1
Ch25h	14.36	5.08e-12	cholesterol 25-hydroxylase	J1	X
Timp1	14.23	2.68e-67	tissue inhibitor of metalloproteinase 1	J1-J5-J7	X
Nfil3	13.56	4.53e-98	nuclear factor, interleukin 3, regulated	J1	X
Ifi27l2a	12.92	4.06e-09	interferon, alpha-inducible protein 27 like 2A	J7	X
Ly6e	12.81	1.27e-91	lymphocyte antigen 6 complex, locus E	J5	X
Egr1	12.57	1.22e-189	early growth response 1	J1-J5	X
Lgals3	12.37	5.41e-67	lectin, galactose binding, soluble 3	J1-J5-J7	X
Inhba	12.2	2.25e-06	inhibin beta-A	J1	X
Cxcl14	12.06	2.47e-137	chemokine (C-X-C motif) ligand 14	J1-J5	X
Ptx3	11.95	9.29e-31	pentraxin related gene	J1-J5-J7	X
Eda2r	11.9	4.96e-14	ectodysplasin A2 receptor	J7	X
Apol6	11.82	3.21e-11	apolipoprotein L 6	J7	X
Casp4	11.75	1.14e-52	caspase 4, apoptosis-related cysteine peptidase	J1	X
1700007G11Rik	11.61	2.3e-10	RIKEN cDNA 1700007G11 gene	J7
Igtp	11.57	0.00678	interferon gamma induced GTPase	J1	X
Aim1	11.5	6.94e-19	absent in melanoma 1	J1	X
Gadd45g	11.44	2.14e-52	growth arrest and DNA-damage-inducible 45 gamma	J1	X
Il11	11.21	1.71e-14	interleukin 11	J1	X
Tnfrsf12a	11.2	9.24e-112	tumor necrosis factor receptor superfamily, member 12a	J1-J5-J7	X
Wif1	11.19	7.9e-08	Wnt inhibitory factor 1	J5-J7
Tnc	11	6.71e-108	tenascin C	J7	X
Runx2	10.9	2.88e-18	runt related transcription factor 2	J7	X
Fam46b	10.62	9.45e-28	family with sequence similarity 46, member B	J7	X
Hdc	10.48	3.07e-07	histidine decarboxylase	J1-J5	X
Lgals9	10.39	5.01e-44	lectin, galactose binding, soluble 9	J1-J5	X
Sema4f	10.36	1.44e-11	sema domain, immunoglobulin domain (Ig), TM domain, and short cytoplasmic domain	J5-J7	X
Ccl7	10.34	6.93e-75	chemokine (C-C motif) ligand 7	J1-J5	X
Il18bp	10.3	5.53e-48	interleukin 18 binding protein	J7	X
Csf3r	9.66	7.86e-08	colony stimulating factor 3 receptor (granulocyte)	J7	X
Lrrtm2	9.61	3.44e-33	leucine rich repeat transmembrane neuronal 2	J7	X
Bcl3	9.43	7.87e-63	B cell leukemia/lymphoma 3	J1-J7	X
Cyp4f18	9.22	1.57e-13	cytochrome P450, family 4, subfamily f, polypeptide 18	J1-J5-J7	X
Osmr	9.12	2.28e-14	oncostatin M receptor	J1-J7	X
C2	9.05	3.8e-36	complement component 2 (within H-2S)	J1-J5	X
Myf6	8.97	8.25e-06	myogenic factor 6	J7
B430306N03Rik	8.93	2.02e-05	RIKEN cDNA B430306N03 gene	J7	X
Apod	8.73	5.35e-102	apolipoprotein D	J7	X
Fam26f	8.7	0.0896	family with sequence similarity 26, member F	J7	X
Myof	8.45	4.18e-73	myoferlin	J7	X
Bcl2a1d	8.34	2.97e-07	B cell leukemia/lymphoma 2 related protein A1d	J1-J5	X
Artn	8.31	0.000228	artemin	J7
Apobec3	8.16	3.82e-73	apolipoprotein B mRNA editing enzyme, catalytic polypeptide 3	J7	X
Atf3	8.13	1.48e-62	activating transcription factor 3	J1-J5-J7	X
Myh8	7.91	0.00679	myosin, heavy polypeptide 8, skeletal muscle, perinatal	J5-J7	X
Tuba8	7.85	9.52e-07	tubulin, alpha 8	J1-J5-J7	X
Socs3	7.67	1.58e-58	suppressor of cytokine signaling 3	J1-J5-J7	X
Stat2	7.63	1.78e-34	signal transducer and activator of transcription 2	J1	X
Ifit2	7.58	2.26e-85	interferon-induced protein with tetratricopeptide repeats 2	J1	X
Sphk1	7.57	1.28e-13	sphingosine kinase 1	J1-J5-J7	X
A430105I19Rik	7.56	7.25e-38	RIKEN cDNA A430105I19 gene	J7
Ckm	7.51	0.0196	creatine kinase, muscle	J5
Trim25	7.48	2.03e-43	tripartite motif-containing 25	J7	X
Il17ra	7.44	5.64e-17	interleukin 17 receptor A	J7	X
Hbegf	7.41	1.25e-111	heparin-binding EGF-like growth factor	J7	X
Plaur	7.32	1.82e-32	plasminogen activator, urokinase receptor	J1-J5-J7	X
Tmem106a	7.29	1.92e-41	transmembrane protein 106A	J7	X
Atp2a1	7.23	0.00619	ATPase, Ca++ transporting, cardiac muscle, fast twitch 1	J1-J5
Upp1	7.18	1.97e-20	uridine phosphorylase 1	J1-J5
Myc	7.13	1.62e-69	myelocytomatosis oncogene	J7	X
Tnnc2	7.08	0.00561	troponin C2, fast	J1	X
Apobec1	7.03	1.23e-67	apolipoprotein B mRNA editing enzyme, catalytic polypeptide 1	J1-J5-J7	X
Dusp5	7.02	3.28e-33	dual specificity phosphatase 5	J7	X
Arhgap20	6.92	9.6e-06	Rho GTPase activating protein 20	J7	X
Igfbp3	6.86	1.07e-134	insulin-like growth factor binding protein 3	J5-J7	X
Nr1h4	6.83	0.000134	nuclear receptor subfamily 1, group H, member 4	J5-J7	X
Tnnt3	6.82	0.0043	troponin T3, skeletal, fast	J1	X
Mylpf	6.77	0.0123	myosin light chain, phosphorylatable, fast skeletal muscle	J1
Fcgr4	6.76	1.86e-07	Fc receptor, IgG, low affinity IV	J7	X
Slamf9	6.75	7.48e-15	SLAM family member 9	J7	X
Kif21b	6.71	1.66e-36	kinesin family member 21B	J7	X
Icam1	6.69	5.93e-23	intercellular adhesion molecule 1	J1	X
Phlda1	6.69	1.32e-54	pleckstrin homology like domain, family A, member 1	J1	X
Slfn9	6.68	1.13e-49	schlafen 9	J7	X
Hist1h2bn	6.64	9.99e-10	histone cluster 1, H2bn	J7
Acta1	6.6	0.023	actin, alpha 1, skeletal muscle	J1	X
Rasa4	6.57	4.25e-59	RAS p21 protein activator 4	J7	X
Irf5	6.55	3.91e-42	interferon regulatory factor 5	J1-J5-J7	X
Smpd3	6.42	9.77e-08	sphingomyelin phosphodiesterase 3, neutral	J1-J7	X
Slc7a5	6.31	7.73e-68	solute carrier family 7 (cationic amino acid transporter, y+ system), member 5	J5-J7	X
Tnni2	6.26	0.0117	troponin I, skeletal, fast 2	J1	X
Zfp36	6.2	1.28e-92	zinc finger protein 36	J1	X
Cebpb	6.17	6.44e-46	CCAAT/enhancer binding protein (C/EBP), beta	J1-J5	X
Csf1	6.09	2.6e-38	colony stimulating factor 1 (macrophage)	J1	X
Ccl9	6.09	5.68e-42	chemokine (C-C motif) ligand 9	J1-J5-J7	X
Parp14	6.08	1.77e-51	poly (ADP-ribose) polymerase family, member 14	J1	X
2610307P16Rik	6.05	3.56e-33	RIKEN cDNA 2610307P16 gene	J7	X
F3	6.04	1.33e-30	coagulation factor III	J7	X
Fblim1	6.02	2.64e-19	filamin binding LIM protein 1	J1-J5-J7	X
Hpse	6	7.19e-22	heparanase	J5-J7	X
Casp1	5.96	7.56e-13	caspase 1	J5	X
Mybpc1	5.87	0.0732	myosin binding protein C, slow-type	J7
Cd300lf	5.76	1.33e-08	CD300 molecule like family member F	J7	X
Slc15a3	5.73	2.46e-26	solute carrier family 15, member 3	J1-J5-J7	X
Fosl2	5.69	8.1e-80	fos-like antigen 2	J7	X
Angptl4	5.66	6.91e-49	angiopoietin-like 4	J1	X
Thbs2	5.61	2.77e-72	thrombospondin 2	J5-J7	X
Kcna4	5.59	1.17e-08	potassium voltage-gated channel, shaker-related subfamily, member 4	J7
Greb1	5.55	2.18e-05	gene regulated by estrogen in breast cancer protein	J7	X
Anxa1	5.37	3.44e-44	annexin A1	J5-J7	X
Fgr	5.34	0.000103	FGR proto-oncogene, Src family tyrosine kinase	J1-J7	X
Gda	5.34	6.57e-10	guanine deaminase	J7	X
Pvalb	5.24	0.0274	parvalbumin	J5	X
Cxadr	5.19	3.56e-14	coxsackie virus and adenovirus receptor	J7	X
Enpp4	5.13	5.2e-19	ectonucleotide pyrophosphatase/phosphodiesterase 4	J5-J7	X
Rrad	5.11	5.58e-19	Ras-related associated with diabetes	J7	X
Akap6	5.1	1.7e-06	A kinase (PRKA) anchor protein 6	J7	X
Lsp1	5.09	8.66e-48	lymphocyte specific 1	J5	X
Epsti1	4.97	1.98e-12	epithelial stromal interaction 1 (breast)	J7	X
Stx3	4.92	5.91e-05	syntaxin 3	J7	X
Nfkbia	4.86	6.1e-37	nuclear factor of kappa light polypeptide gene enhancer in B cells inhibitor, alpha	J1	X
Cdyl2	4.8	6.49e-06	chromodomain protein, Y chromosome-like 2	J7	X
Ier5l	4.75	1.64e-41	immediate early response 5-like	J1	X
Pik3r5	4.75	1.68e-07	phosphoinositide-3-kinase, regulatory subunit 5, p101	J7	X
Ltb	4.72	0.000762	lymphotoxin B	J1	X
Ccr5	4.7	6.89e-23	chemokine (C-C motif) receptor 5	J1-J5-J7	X
Tnnc1	4.69	0.0812	troponin C, cardiac/slow skeletal	J1-J7	X
Adgb	4.69	2.08e-11	androglobin	J7	X
Hey2	4.67	0.0648	hairy/enhancer-of-split related with YRPW motif 2	J7	X
Kcnab1	4.64	1.17e-05	potassium voltage-gated channel, shaker-related subfamily, beta member 1	J7
Daxx	4.63	6.24e-41	Fas death domain-associated protein	J1	X
Trpm6	4.61	1.18e-12	transient receptor potential cation channel, subfamily M, member 6	J7
Hist1h1b	4.58	1.21e-05	histone cluster 1, H1b	J7	X
Klf10	4.58	1.18e-35	Kruppel-like factor 10	J7	X
Enc1	4.56	2.3e-10	ectodermal-neural cortex 1	J5-J7	X
Pfkfb4	4.52	1.12e-23	6-phosphofructo-2-kinase/fructose-2, 6-biphosphatase 4	J7	X
Tgif1	4.51	1.38e-76	TGFB-induced factor homeobox 1	J7	X
B3gnt3	4.5	0.000434	UDP-GlcNAc:betaGal beta-1, 3-N-acetylglucosaminyltransferase 3	J5	X
Spp1	4.47	3.98e-36	secreted phosphoprotein 1	J1	X
Mpeg1	4.46	6.42e-52	macrophage expressed gene 1	J7	X
Fos	4.45	3.55e-36	FBJ osteosarcoma oncogene	J1-J5-J7	X
Mov10	4.45	2.36e-33	Moloney leukemia virus 10	J7	X
Csf2rb	4.44	1.78e-20	colony stimulating factor 2 receptor, beta, low-affinity (granulocyte-macrophage)	J7	X
Vegfa	4.41	7.79e-43	vascular endothelial growth factor A	J1	X
Lrrfip1	4.4	2.88e-41	leucine rich repeat (in FLII) interacting protein 1	J7	X
Neurl3	4.39	3.97e-06	neuralized E3 ubiquitin protein ligase 3	J7	X
Cd83	4.34	5.87e-18	CD83 antigen	J5-J7	X
Glipr1	4.33	1.38e-08	GLI pathogenesis-related 1 (glioma)	J7	X
Pcdh20	4.32	4.1e-16	protocadherin 20	J7	X
Wnt10a	4.25	7.44e-12	wingless-type MMTV integration site family, member 10A	J7
Fgd3	4.22	2.55e-05	FYVE, RhoGEF and PH domain containing 3	J7	X
Ctgf	4.19	4.17e-12	connective tissue growth factor	J1-J5	X
Hist1h1a	4.18	0.000559	histone cluster 1, H1a	J7	X
Ier3	4.15	7.08e-19	immediate early response 3	J1-J5	X
Plscr1	4.14	9.61e-30	phospholipid scramblase 1	J5	X
Tmod1	4.13	0.000101	tropomodulin 1	J5-J7	X
Plk3	4.11	2.77e-34	polo-like kinase 3	J1	X
Cox8b	4.11	0.0952	cytochrome c oxidase subunit VIIIb	J1-J5	X
Cd44	4.01	1.29e-34	CD44 antigen	J7	X
Il4ra	3.97	5.37e-22	interleukin 4 receptor, alpha	J7	X
Plbd1	3.95	1.2e-07	phospholipase B domain containing 1	J7	X
Pvr	3.94	1.1e-25	poliovirus receptor	J7	X
Glis3	3.93	5.44e-06	GLIS family zinc finger 3	J7	X
Slitrk6	3.93	1.3e-05	SLIT and NTRK-like family, member 6	J7	X
Trib1	3.93	9.81e-31	tribbles pseudokinase 1	J7	X
Ntn4	3.91	2.12e-09	netrin 4	J7	X
Lmntd1	3.9	2.01e-07	lamin tail domain containing 1	J7
Cd180	3.85	1.91e-15	CD180 antigen	J1-J5-J7	X
Adamts1	3.85	2.02e-23	a disintegrin-like and metallopeptidase (reprolysin type) with thrombospondin type 1 motif, 1	J7	X
Frmd4a	3.83	1.97e-24	FERM domain containing 4A	J7	X
Tlr2	3.73	9.53e-21	toll-like receptor 2	J1-J5-J7	X
Axl	3.73	7.3e-53	AXL receptor tyrosine kinase	J7	X
Plcd3	3.69	1.08e-14	phospholipase C, delta 3	J1-J5	X
Myl4	3.67	7.79e-08	myosin, light polypeptide 4	J5-J7
Skil	3.65	5.58e-29	SKI-like	J7	X
Lbp	3.64	1.72e-14	lipopolysaccharide binding protein	J1	X
Lepr	3.64	8.1e-13	leptin receptor	J7	X
Actn1	3.61	0.000196	actinin, alpha 1	J5	X
Tmem173	3.61	2.91e-22	transmembrane protein 173	J7	X
Ppfibp2	3.6	3.82e-26	PTPRF interacting protein, binding protein 2 (liprin beta 2)	J7
C1qtnf3	3.59	3.9e-18	C1q and tumor necrosis factor related protein 3	J5-J7	X
Fxyd5	3.57	2.15e-49	FXYD domain-containing ion transport regulator 5	J1-J5-J7	X
Mmp19	3.56	5.46e-08	matrix metallopeptidase 19	J7	X
Casp8	3.54	1.43e-31	caspase 8	J1-J5-J7	X
Tusc5	3.54	0.0199	tumor suppressor candidate 5	J7
Lmod1	3.5	0.117	leiomodin 1 (smooth muscle)	J7	X
Vcan	3.49	0.000426	versican	J7	X
Dpep1	3.47	7.66e-10	dipeptidase 1 (renal)	J7	X
Anks1b	3.46	7.17e-17	ankyrin repeat and sterile alpha motif domain containing 1B	J7	X
Tnf	3.45	5.37e-05	tumor necrosis factor	J1	X
Myd88	3.45	1.26e-34	myeloid differentiation primary response gene 88	J1-J5-J7	X
Prune2	3.45	4.69e-05	prune homolog 2 (Drosophila)	J7	X
Atad2	3.44	6.21e-11	ATPase family, AAA domain containing 2	J7	X
Ramp1	3.42	2.31e-07	receptor (calcitonin) activity modifying protein 1	J5	X
Synpo2	3.4	6.01e-06	synaptopodin 2	J7	X
Zfp827	3.4	2.3e-05	zinc finger protein 827	J7	X
Rassf5	3.37	0.000221	Ras association (RalGDS/AF-6) domain family member 5	J1-J5-J7	X
Hspb1	3.37	9.68e-11	heat shock protein 1	J1-J7	X
Pdlim1	3.37	1.01e-20	PDZ and LIM domain 1 (elfin)	J5	X
Tes	3.37	3.71e-10	testis derived transcript	J5-J7	X
Tlr9	3.37	9.76e-08	toll-like receptor 9	J7	X
Pfkp	3.33	2.16e-23	phosphofructokinase, platelet	J1-J5-J7	X
Crlf2	3.33	8.03e-17	cytokine receptor-like factor 2	J7	X
Tubb3	3.32	8.82e-22	tubulin, beta 3 class III	J7	X
Arg1	3.31	0.0113	arginase, liver	J1-J5-J7	X
Slit2	3.29	6.75e-19	slit homolog 2 (Drosophila)	J5	X
Slc16a6	3.28	2.67e-11	solute carrier family 16 (monocarboxylic acid transporters), member 6	J1-J7	X
Tbc1d9	3.28	1.4e-13	TBC1 domain family, member 9	J7	X
Eps8	3.27	1.67e-20	epidermal growth factor receptor pathway substrate 8	J1-J5	X
Plin2	3.27	1.5e-39	perilipin 2	J7	X
Tmco4	3.27	2.7e-12	transmembrane and coiled-coil domains 4	J7	X
Thbs1	3.24	3.16e-13	thrombospondin 1	J1	X
Siglec1	3.24	7.92e-05	sialic acid binding Ig-like lectin 1, sialoadhesin	J7	X
Smad6	3.22	1.67e-07	SMAD family member 6	J7	X
Tagln	3.21	0.0299	transgelin	J7	X
Cd52	3.19	9.28e-09	CD52 antigen	J1-J5-J7	X
Runx1	3.18	4.05e-09	runt related transcription factor 1	J7	X
Tnfrsf1b	3.18	3.85e-07	tumor necrosis factor receptor superfamily, member 1b	J7	X
Atp8b1	3.17	3.27e-12	ATPase, class I, type 8B, member 1	J5-J7	X
Arhgef3	3.17	1.11e-23	Rho guanine nucleotide exchange factor (GEF) 3	J7	X
Zswim4	3.17	1.82e-14	zinc finger SWIM-type containing 4	J7	X
Tifa	3.16	7.21e-11	TRAF-interacting protein with forkhead-associated domain	J7	X
Csf2rb2	3.15	5.38e-06	colony stimulating factor 2 receptor, beta 2, low-affinity (granulocyte-macrophage)	J1-J5-J7	X
Tspan4	3.14	7.4e-24	tetraspanin 4	J7	X
S100a8	3.12	0.0843	S100 calcium binding protein A8 (calgranulin A)	J1-J5-J7	X
Celf4	3.09	0.00119	CUGBP, Elav-like family member 4	J7	X
Mlxipl	3.09	0.0312	MLX interacting protein-like	J7	X
Tagln2	3.09	1.11e-43	transgelin 2	J7	X
Ccl12	3.08	0.000107	chemokine (C-C motif) ligand 12	J1-J5	X
Apbb1ip	3.07	2.93e-09	amyloid beta (A4) precursor protein-binding, family B, member 1 interacting protein	J1-J5-J7	X
Tinagl1	3.07	2.67e-10	tubulointerstitial nephritis antigen-like 1	J7	X
Dpysl3	3.06	1.49e-21	dihydropyrimidinase-like 3	J1-J7	X
Dusp10	3.05	8.52e-14	dual specificity phosphatase 10	J7	X
Snai2	3.03	9.9e-08	snail family zinc finger 2	J7	X
Samhd1	3.02	4.62e-25	SAM domain and HD domain, 1	J1	X
Batf	3.02	0.0175	basic leucine zipper transcription factor, ATF-like	J5	X
Rab32	3.01	4.46e-30	RAB32, member RAS oncogene family	J1-J5	X
Thrsp	2.99	0.0519	thyroid hormone responsive	J1-J5-J7	X
Tcirg1	2.99	2.05e-21	T cell, immune regulator 1, ATPase, H+ transporting, lysosomal V0 protein A3	J7	X
Cyp1b1	2.98	2.39e-08	cytochrome P450, family 1, subfamily b, polypeptide 1	J7	X
Cxcl16	2.97	1.91e-08	chemokine (C-X-C motif) ligand 16	J1-J5-J7	X
Abcb1a	2.96	2.08e-11	ATP-binding cassette, sub-family B (MDR/TAP), member 1A	J7	X
Hist1h4k	2.94	2.39e-07	histone cluster 1, H4k	J7	X
Pmepa1	2.94	7.43e-18	prostate transmembrane protein, androgen induced 1	J7	X
Enpp2	2.93	1.59e-12	ectonucleotide pyrophosphatase/phosphodiesterase 2	J5-J7	X
Shb	2.93	1.07e-09	src homology 2 domain-containing transforming protein B	J7	X
Hells	2.92	1.37e-18	helicase, lymphoid specific	J7	X
Aldh1a2	2.89	2.18e-08	aldehyde dehydrogenase family 1, subfamily A2	J7	X
Rab39b	2.89	3.08e-17	RAB39B, member RAS oncogene family	J7	X
Fcgr1	2.88	7.26e-07	Fc receptor, IgG, high affinity I	J1-J5-J7	X
Emp1	2.87	1.05e-37	epithelial membrane protein 1	J5-J7	X
Snx20	2.86	1.58e-06	sorting nexin 20	J7	X
Sdc4	2.85	1.07e-22	syndecan 4	J1	X
Abi3	2.85	1.82e-06	ABI gene family, member 3	J5-J7	X
Rhoc	2.85	1.02e-45	ras homolog family member C	J7	X
Eprs	2.84	1.06e-17	glutamyl-prolyl-tRNA synthetase	J1	X
A630001G21Rik	2.84	0.00434	RIKEN cDNA A630001G21 gene	J7	X
Fstl3	2.84	1.06e-12	follistatin-like 3	J7	X
Ptger4	2.84	0.00201	prostaglandin E receptor 4 (subtype EP4)	J7	X
Arrdc4	2.83	1.4e-24	arrestin domain containing 4	J1	X
Cyp2s1	2.83	0.00148	cytochrome P450, family 2, subfamily s, polypeptide 1	J1	X
Tgm2	2.83	5.91e-23	transglutaminase 2, C polypeptide	J1	X
Ets1	2.83	6.11e-16	E26 avian leukemia oncogene 1, 5' domain	J7	X
Spred3	2.83	5.32e-05	sprouty-related, EVH1 domain containing 3	J7	X
Map3k8	2.82	0.000376	mitogen-activated protein kinase kinase kinase 8	J1-J5	X
Tnfrsf1a	2.82	1.16e-24	tumor necrosis factor receptor superfamily, member 1a	J7	X
Pglyrp1	2.81	0.0182	peptidoglycan recognition protein 1	J1	X
Prss35	2.78	1.67e-09	protease, serine 35	J5	X
Flrt3	2.78	4.3e-24	fibronectin leucine rich transmembrane protein 3	J5-J7	X
Me1	2.77	8.34e-10	malic enzyme 1, NADP(+)-dependent, cytosolic	J7	X
Pstpip1	2.75	0.000974	proline-serine-threonine phosphatase-interacting protein 1	J1-J5-J7	X
AW551984	2.75	6.33e-07	expressed sequence AW551984	J7	X
D16Ertd472e	2.74	1.76e-05	DNA segment, Chr 16, ERATO Doi 472, expressed	J5	X
Arap3	2.74	2.62e-20	ArfGAP with RhoGAP domain, ankyrin repeat and PH domain 3	J7	X
Samsn1	2.73	0.0059	SAM domain, SH3 domain and nuclear localization signals, 1	J1-J5	X
Brip1	2.73	1.27e-11	BRCA1 interacting protein C-terminal helicase 1	J5	X
B4galt5	2.73	5.06e-10	UDP-Gal:betaGlcNAc beta 1, 4-galactosyltransferase, polypeptide 5	J7	X
Thbd	2.72	2.9e-32	thrombomodulin	J1	X
Rbbp8	2.7	6.42e-29	retinoblastoma binding protein 8	J7	X
Ly9	2.7	9.57e-05	lymphocyte antigen 9	J7-J5	X
Ccl6	2.69	1.98e-05	chemokine (C-C motif) ligand 6	J1-J5-J7	X
Grip2	2.69	0.0784	glutamate receptor interacting protein 2	J7	X
Slc7a7	2.69	7.65e-16	solute carrier family 7 (cationic amino acid transporter, y+ system), member 7	J7	X
Akr1b8	2.67	3.33e-17	aldo-keto reductase family 1, member B8	J1-J5-J7	X
Mgp	2.67	0.0613	matrix Gla protein	J7	X
Btg1	2.65	5.39e-25	B cell translocation gene 1, anti-proliferative	J1-J5	X
Gpnmb	2.64	0.000131	glycoprotein (transmembrane) nmb	J7	X
Paqr5	2.64	0.00562	progestin and adipoQ receptor family member V	J7	X
Exo1	2.63	1.51e-07	exonuclease 1	J7	X
Fam69c	2.63	9.39e-17	family with sequence similarity 69, member C	J7	X
Sh3kbp1	2.62	4.71e-22	SH3-domain kinase binding protein 1	J5-J7	X
Hivep3	2.62	2.48e-10	human immunodeficiency virus type I enhancer binding protein 3	J7	X
P2ry14	2.62	2.59e-17	purinergic receptor P2Y, G-protein coupled, 14	J7	X
Adora2b	2.61	2.39e-07	adenosine A2b receptor	J1-J5	X
Fgl2	2.6	1.75e-08	fibrinogen-like protein 2	J5-J7	X
Hmga2	2.6	4.22e-17	high mobility group AT-hook 2	J7	X
Nefm	2.59	1.54e-11	neurofilament, medium polypeptide	J1	X
Tpbg	2.58	1.48e-08	trophoblast glycoprotein	J5-J7	X
Adcy7	2.58	1.74e-14	adenylate cyclase 7	J7	X
Lin9	2.57	3.63e-06	lin-9 homolog (C. elegans)	J7	X
Dpp4	2.56	4.1e-07	dipeptidylpeptidase 4	J1	X
Stat3	2.56	4.43e-23	signal transducer and activator of transcription 3	J1	X
Lilrb4a	2.56	7.04e-11	leukocyte immunoglobulin-like receptor, subfamily B, member 4A	J7	X
Papd4	2.55	1.64e-24	PAP associated domain containing 4	J5	X
Slc7a10	2.54	4.87e-05	solute carrier family 7 (cationic amino acid transporter, y+ system), member 10	J1-J5-J7	X
Arsi	2.54	3.66e-09	arylsulfatase i	J7	X
Fam111a	2.54	1.81e-13	family with sequence similarity 111, member A	J7	X
Sfrp4	2.53	9.94e-12	secreted frizzled-related protein 4	J1	X
Slc11a1	2.53	2.65e-09	solute carrier family 11 (proton-coupled divalent metal ion transporters), member 1	J1-J5-J7	X
Pdk4	2.52	6.13e-05	pyruvate dehydrogenase kinase, isoenzyme 4	J5	X
Ccdc88b	2.51	1.35e-06	coiled-coil domain containing 88B	J7	X
Pi4k2b	2.51	2.76e-14	phosphatidylinositol 4-kinase type 2 beta	J7	X
Acot7	2.5	1.06e-20	acyl-CoA thioesterase 7	J1-J5	X
Ctss	2.5	1.68e-19	cathepsin S	J1-J5-J7	X
Kcnn4	2.5	5.39e-08	potassium intermediate/small conductance calcium-activated channel, subfamily N, member 4	J7	X
Ptprc	2.5	4.25e-07	protein tyrosine phosphatase, receptor type, C	J7	X
Rassf4	2.5	5.42e-06	Ras association (RalGDS/AF-6) domain family member 4	J7	X
Abl2	2.49	0.00193	v-abl Abelson murine leukemia viral oncogene 2 (arg, Abelson-related gene)	J7	X
BC030867	2.49	0.000397	cDNA sequence BC030867	J7	X
Fhl1	2.48	0.0458	four and a half LIM domains 1	J1-J7	X
Hist1h2bb	2.48	0.059	histone cluster 1, H2bb	J7	X
Il3ra	2.48	2.9e-08	interleukin 3 receptor, alpha chain	J7	X
Gngt2	2.47	2.79e-08	guanine nucleotide binding protein (G protein), gamma transducing activity polypeptide 2	J1-J5-J7	X
Col18a1	2.46	3.64e-21	collagen, type XVIII, alpha 1	J7	X
Thy1	2.45	6.68e-10	thymus cell antigen 1, theta	J5-J7	X
Rgs2	2.45	8.52e-06	regulator of G-protein signaling 2	J7	X
Heatr1	2.44	0.06	HEAT repeat containing 1	J1	X
Pdlim7	2.44	1.3e-24	PDZ and LIM domain 7	J1-J5	X
Ticrr	2.44	0.000319	TOPBP1-interacting checkpoint and replication regulator	J7	X
Plau	2.43	9.16e-11	plasminogen activator, urokinase	J1	X
Lgr6	2.43	5.02e-08	leucine-rich repeat-containing G protein-coupled receptor 6	J7	X
Mylk	2.39	0.000141	myosin, light polypeptide kinase	J7	X
Abca1	2.38	3.14e-05	ATP-binding cassette, sub-family A (ABC1), member 1	J7	X
Duoxa1	2.38	0.073	dual oxidase maturation factor 1	J7	X
Synpo	2.38	2.56e-14	synaptopodin	J7	X
Dusp1	2.37	3.45e-14	dual specificity phosphatase 1	J1	X
Edn1	2.37	0.00163	endothelin 1	J1	X
Ggta1	2.37	1.04e-05	glycoprotein galactosyltransferase alpha 1, 3	J1	X
Hk2	2.36	1.17e-07	hexokinase 2	J1-J5	X
Ercc6l	2.36	5.8e-11	excision repair cross-complementing rodent repair deficiency complementation group 6 like	J7	X
Rdh10	2.34	1.12e-09	retinol dehydrogenase 10 (all-trans)	J7	X
Acsl5	2.33	2.16e-24	acyl-CoA synthetase long-chain family member 5	J1-J5	X
Mgst1	2.33	0.000224	microsomal glutathione S-transferase 1	J1-J7	X
Akna	2.33	1.35e-13	AT-hook transcription factor	J7	X
Nr4a3	2.33	0.06	nuclear receptor subfamily 4, group A, member 3	J7	X
Nup43	2.32	5.48e-09	nucleoporin 43	J1	X
Bcl2a1b	2.32	0.00313	B cell leukemia/lymphoma 2 related protein A1b	J7	X
Klf5	2.31	1.65e-09	Kruppel-like factor 5	J1-J5	X
Itga5	2.3	5.88e-16	integrin alpha 5 (fibronectin receptor alpha)	J1-J7	X
Pdgfb	2.3	1.71e-09	platelet derived growth factor, B polypeptide	J5	X
Mmp17	2.3	0.000219	matrix metallopeptidase 17	J5-J7	X
Elf4	2.3	4.11e-06	E74-like factor 4 (ets domain transcription factor)	J7	X
Emb	2.29	0.00184	embigin	J1-J5-J7	X
Ms4a7	2.29	5.27e-05	membrane-spanning 4-domains, subfamily A, member 7	J5-J7	X
1700017B05Rik	2.29	1.01e-14	RIKEN cDNA 1700017B05 gene	J7	X
Themis2	2.29	0.000248	thymocyte selection associated family member 2	J7	X
Sap30	2.28	8.86e-10	sin3 associated polypeptide	J1-J5-J7	X
Havcr2	2.28	0.00461	hepatitis A virus cellular receptor 2	J5-J7	X
Serping1	2.27	1.93e-09	serine (or cysteine) peptidase inhibitor, clade G, member 1	J1	X
Grn	2.27	1.02e-13	granulin	J5-J7	X
Parvb	2.26	8.35e-09	parvin, beta	J7	X
Wnt2b	2.26	0.082	wingless-type MMTV integration site family, member 2B	J7
Lhx6	2.25	0.00426	LIM homeobox protein 6	J7	X
Eif1a	2.24	1.1e-21	eukaryotic translation initiation factor 1A	J1	X
Glipr2	2.24	1.33e-23	GLI pathogenesis-related 2	J1-J5	X
Folh1	2.24	0.00292	folate hydrolase 1	J7	X
Gap43	2.24	9.76e-08	growth associated protein 43	J7	X
Dclk1	2.23	6.79e-06	doublecortin-like kinase 1	J7
Vwa5a	2.23	2.42e-11	von Willebrand factor A domain containing 5A	J7	X
Mastl	2.22	2.97e-07	microtubule associated serine/threonine kinase-like	J7	X
Sbno2	2.21	5.51e-15	strawberry notch homolog 2 (Drosophila)	J7	X
Chrdl1	2.2	1.68e-05	chordin-like 1	J7	X
Panx1	2.19	5.65e-13	pannexin 1	J5-J7	X
Spata13	2.19	6.2e-12	spermatogenesis associated 13	J7	X
Eef1e1	2.18	5.71e-12	eukaryotic translation elongation factor 1 epsilon 1	J1	X
Gtpbp4	2.18	2.2e-12	GTP binding protein 4	J1	X
Fyb	2.18	7.95e-05	FYN binding protein	J1-J5-J7	X
Msr1	2.17	0.00556	macrophage scavenger receptor 1	J7	X
Errfi1	2.16	1.37e-16	ERBB receptor feedback inhibitor 1	J7	X
Slc1a5	2.16	3.79e-14	solute carrier family 1 (neutral amino acid transporter), member 5	J7	X
Adamts4	2.15	9.71e-05	a disintegrin-like and metallopeptidase (reprolysin type) with thrombospondin type 1 motif, 4	J1-J5-J7	X
Gpr65	2.15	8.06e-05	G-protein coupled receptor 65	J1-J5-J7	X
Apold1	2.15	1.2e-06	apolipoprotein L domain containing 1	J7	X
Epha2	2.15	1.82e-06	Eph receptor A2	J7	X
Kdm7a	2.15	0.00811	lysine (K)-specific demethylase 7A	J7	X
F11r	2.13	1.61e-08	F11 receptor	J1	X
Il10ra	2.13	0.0392	interleukin 10 receptor, alpha	J1-J5-J7	X
Dgkh	2.13	5.6e-11	diacylglycerol kinase, eta	J7	X
Mycl	2.13	2.48e-06	v-myc avian myelocytomatosis viral oncogene lung carcinoma derived	J7	X
Tcof1	2.12	1.54e-09	treacle ribosome biogenesis factor 1	J1	X
Wnt10b	2.12	0.0439	wingless-type MMTV integration site family, member 10B	J7
Gdf11	2.11	5.92e-12	growth differentiation factor 11	J7	X
Irak2	2.1	2.05e-06	interleukin-1 receptor-associated kinase 2	J1	X
Ppp1r1a	2.1	0.0483	protein phosphatase 1, regulatory (inhibitor) subunit 1A	J1-J5	X
Lbh	2.1	5.82e-13	limb-bud and heart	J5-J7	X
Ppp1r18	2.1	8.29e-19	protein phosphatase 1, regulatory subunit 18	J7	X
Soat1	2.09	1.27e-10	sterol O-acyltransferase 1	J1-J5-J7	X
Mthfd1l	2.09	5.55e-16	methylenetetrahydrofolate dehydrogenase (NADP+ dependent) 1-like	J7	X
Igsf10	2.08	0.00218	immunoglobulin superfamily, member 10	J7	X
Smc2	2.08	0.000113	structural maintenance of chromosomes 2	J7	X
Adssl1	2.07	0.0471	adenylosuccinate synthetase like 1	J1-J5-J7	X
Il1r1	2.07	0.00495	interleukin 1 receptor, type I	J7	X
Igsf6	2.06	0.0905	immunoglobulin superfamily, member 6	J7	X
Zfp217	2.06	1.74e-06	zinc finger protein 217	J7
Cd63	2.05	8.23e-15	CD63 antigen	J1-J5-J7	X
Adam8	2.05	0.000643	a disintegrin and metallopeptidase domain 8	J1-J7	X
Flt4	2.05	0.00406	FMS-like tyrosine kinase 4	J7	X
Hck	2.05	8.56e-07	hemopoietic cell kinase	J7	X
Aif1	2.04	8.71e-05	allograft inflammatory factor 1	J1-J5-J7	X
Gpc1	2.04	8.23e-13	glypican 1	J1-J5-J7	X
Dleu7	2.03	0.00103	deleted in lymphocytic leukemia, 7	J1-J5-J7	X
Lcp2	2.03	3.98e-05	lymphocyte cytosolic protein 2	J1-J7	X
AI427809	2.03	0.00103	expressed sequence AI427809	J7	X
Met	2.03	1.13e-06	met proto-oncogene	J7	X
Nfkbiz	2.02	0.00012	nuclear factor of kappa light polypeptide gene enhancer in B cells inhibitor, zeta	J1	X
Gsto1	2.01	9.06e-14	glutathione S-transferase omega 1	J5	X
C3ar1	2	3.42e-08	complement component 3a receptor 1	J7	X
Ccne2	2	1.21e-07	cyclin E2	J7	X
Mical2	2	1.9e-06	microtubule associated monooxygenase, calponin and LIM domain containing 2	J7	X
Ptk2b	2	0.00501	PTK2 protein tyrosine kinase 2 beta	J7	X
Col1a2	0.5	7.7e-10	collagen, type I, alpha 2	J1	X
Gpc3	0.5	2.43e-12	glypican 3	J1	X
Dcun1d4	0.5	8.91e-05	DCN1, defective in cullin neddylation 1, domain containing 4 (S. cerevisiae)	J5-J7	X
Kctd7	0.5	3.69e-07	potassium channel tetramerisation domain containing 7	J7	X
Pdp2	0.5	0.00253	pyruvate dehyrogenase phosphatase catalytic subunit 2	J7	X
Ddah2	0.497512	2.92e-10	dimethylarginine dimethylaminohydrolase 2	J1	X
Disp1	0.497512	0.000129	dispatched homolog 1 (Drosophila)	J7	X
Itpkb	0.492611	6.22e-09	inositol 1, 4, 5-trisphosphate 3-kinase B	J7	X
Gpm6b	0.490196	1.9e-11	glycoprotein m6b	J5-J7	X
BC026585	0.487805	6.63e-05	cDNA sequence BC026585	J1
Pxmp4	0.485437	3.89e-09	peroxisomal membrane protein 4	J1	X
Cat	0.485437	1.09e-17	catalase	J1-J5-J7	X
Mgst3	0.485437	2.43e-09	microsomal glutathione S-transferase 3	J5-J7	X
Ehhadh	0.483092	4.18e-05	enoyl-Coenzyme A, hydratase/3-hydroxyacyl Coenzyme A dehydrogenase	J7	X
Spock2	0.483092	0.0528	sparc/osteonectin, cwcv and kazal-like domains proteoglycan 2	J7	X
Tmod2	0.483092	1.67e-05	tropomodulin 2	J7	X
Zfp612	0.483092	1.23e-05	zinc finger protein 612	J7
Tex2	0.480769	6.96e-10	testis expressed gene 2	J1	X
Apoe	0.480769	6.9e-10	apolipoprotein E	J5-J7	X
H2-Eb1	0.480769	0.0148	histocompatibility 2, class II antigen E beta	J5-J7	X
Clmn	0.480769	3.23e-09	calmin	J7	X
Ctsa	0.480769	1.15e-16	cathepsin A	J7	X
Pank3	0.480769	0.00566	pantothenate kinase 3	J7	X
Smarcd1	0.480769	1.21e-09	SWI/SNF related, matrix associated, actin dependent regulator of chromatin, subfamily d, member 1	J7
Pik3r2	0.478469	8.14e-11	phosphatidylinositol 3-kinase, regulatory subunit, polypeptide 2 (p85 beta)	J1	X
Tcn2	0.478469	5.41e-11	transcobalamin 2	J1	X
Col1a1	0.47619	1.73e-08	collagen, type I, alpha 1	J1	X
Fst	0.47619	6.96e-14	follistatin	J7	X
Ivd	0.473934	1.68e-10	isovaleryl coenzyme A dehydrogenase	J1-J5-J7	X
Abcd3	0.473934	1.16e-13	ATP-binding cassette, sub-family D (ALD), member 3	J5	X
Epdr1	0.473934	2.75e-10	ependymin related protein 1 (zebrafish)	J7	X
Dab2	0.471698	4.58e-12	disabled 2, mitogen-responsive phosphoprotein	J1-J5	X
Fntb	0.471698	6.72e-11	farnesyltransferase, CAAX box, beta	J1-J5-J7	X
Atat1	0.471698	6.96e-10	alpha tubulin acetyltransferase 1	J7	X
Ahcyl2	0.469484	0.000752	S-adenosylhomocysteine hydrolase-like 2	J7	X
Epb41l2	0.469484	1.68e-07	erythrocyte membrane protein band 4.1 like 2	J7	X
Hacd3	0.469484	1.84e-09	3-hydroxyacyl-CoA dehydratase 3	J7	X
Jam3	0.46729	7.82e-12	junction adhesion molecule 3	J5-J7
Insc	0.46729	1.02e-10	inscuteable homolog (Drosophila)	J7	X
Nt5dc2	0.46729	1.42e-06	5'-nucleotidase domain containing 2	J7	X
Acvr2b	0.465116	4.76e-08	activin receptor IIB	J1-J5	X
4833439L19Rik	0.465116	1.17e-13	RIKEN cDNA 4833439L19 gene	J5-J7	X
Arhgef10	0.465116	1e-11	Rho guanine nucleotide exchange factor (GEF) 10	J7	X
Rftn2	0.462963	2.83e-10	raftlin family member 2	J7	X
Ucp3	0.462963	0.116	uncoupling protein 3 (mitochondrial, proton carrier)	J7	X
Cntfr	0.458716	3.02e-08	ciliary neurotrophic factor receptor	J7	X
Plpp1	0.458716	2.37e-18	phospholipid phosphatase 1	J7
Usp32	0.456621	2.02e-13	ubiquitin specific peptidase 32	J7
Tmcc2	0.454545	6.49e-12	transmembrane and coiled-coil domains 2	J7	X
Nudt12	0.452489	0.00627	nudix (nucleoside diphosphate linked moiety X)-type motif 12	J7	X
Smox	0.452489	1.17e-08	spermine oxidase	J7	X
Sorbs3	0.452489	1.9e-11	sorbin and SH3 domain containing 3	J7	X
Tgfa	0.452489	1.2e-06	transforming growth factor alpha	J7	X
Fmod	0.45045	0.00361	fibromodulin	J1-J5-J7	X
Ltbp4	0.44843	2.99e-06	latent transforming growth factor beta binding protein 4	J1
Rnf13	0.44843	4.7e-16	ring finger protein 13	J7	X
Sucnr1	0.446429	0.000932	succinate receptor 1	J5-J7	X
Ccser2	0.446429	7.79e-06	coiled-coil serine rich 2	J7	X
Igfbp2	0.446429	8.69e-05	insulin-like growth factor binding protein 2	J7	X
Mccc2	0.446429	8.83e-07	methylcrotonoyl-Coenzyme A carboxylase 2 (beta)	J7
Serf1	0.444444	1.54e-10	small EDRK-rich factor 1	J1	X
Grb14	0.444444	1.21e-07	growth factor receptor bound protein 14	J1-J5	X
Apbb1	0.444444	5.97e-10	amyloid beta (A4) precursor protein-binding, family B, member 1	J5-J7	X
Fads1	0.444444	3.35e-16	fatty acid desaturase 1	J5-J7	X
Myo6	0.444444	1.56e-09	myosin VI	J7	X
Pou3f2	0.444444	1.36e-11	POU domain, class 3, transcription factor 2	J7
Sox8	0.444444	0.00337	SRY (sex determining region Y)-box 8	J7	X
Slc40a1	0.442478	0.000607	solute carrier family 40 (iron-regulated transporter), member 1	J1-J5-J7	X
Bcam	0.442478	5.43e-15	basal cell adhesion molecule	J7
Cyb5a	0.442478	2.98e-23	cytochrome b5 type A (microsomal)	J7	X
Lrrc4c	0.442478	3.99e-07	leucine rich repeat containing 4C	J7
Sh3tc2	0.442478	7.21e-09	SH3 domain and tetratricopeptide repeats 2	J7	X
Tmc7	0.442478	2.28e-05	transmembrane channel-like gene family 7	J7	X
Fkbp9	0.440529	2.8e-12	FK506 binding protein 9	J1	X
Atp6v0e2	0.440529	3.18e-19	ATPase, H+ transporting, lysosomal V0 subunit E2	J5-J7	X
Clip2	0.440529	8.32e-09	CAP-GLY domain containing linker protein 2	J7	X
Bcl2l11	0.438596	1.14e-12	BCL2-like 11 (apoptosis facilitator)	J7	X
Tbc1d16	0.438596	8.52e-07	TBC1 domain family, member 16	J7	X
Unc13c	0.438596	0.023	unc-13 homolog C (C. elegans)	J7
Acsl1	0.436681	5.8e-06	acyl-CoA synthetase long-chain family member 1	J1-J5-J7	X
Ptn	0.436681	9.5e-12	pleiotrophin	J1-J5-J7	X
Aif1l	0.436681	6.81e-13	allograft inflammatory factor 1-like	J7	X
Tmem97	0.436681	4.53e-05	transmembrane protein 97	J7	X
Ankle1	0.434783	8.04e-07	ankyrin repeat and LEM domain containing 1	J7	X
Ndfip2	0.4329	9.23e-12	Nedd4 family interacting protein 2	J5-J7	X
Col3a1	0.431034	1.83e-13	collagen, type III, alpha 1	J1	X
Slc20a2	0.431034	3.64e-18	solute carrier family 20, member 2	J5-J7	X
Ppp1r26	0.431034	6.24e-19	protein phosphatase 1, regulatory subunit 26	J7	X
Frem2	0.429185	0.0757	Fras1 related extracellular matrix protein 2	J7	X
Fap	0.42735	4.38e-09	fibroblast activation protein	J1	X
Csf1r	0.42735	1.25e-07	colony stimulating factor 1 receptor	J5	X
Cadm1	0.42735	1.25e-14	cell adhesion molecule 1	J7	X
Gltp	0.42735	2.22e-14	glycolipid transfer protein	J7	X
Med12l	0.42735	9.35e-11	mediator complex subunit 12-like	J7	X
Ppp1r16b	0.42735	1.14e-05	protein phosphatase 1, regulatory (inhibitor) subunit 16B	J7	X
Vash1	0.42735	8.7e-10	vasohibin 1	J7	X
Rap1gds1	0.425532	2.74e-12	RAP1, GTP-GDP dissociation stimulator 1	J5-J7	X
Cadm3	0.425532	2.2e-06	cell adhesion molecule 3	J7	X
Efnb3	0.423729	0.000183	ephrin B3	J7
Pisd-ps1	0.423729	3.86e-07	phosphatidylserine decarboxylase, pseudogene 1	J7	X
Bche	0.421941	0.000513	butyrylcholinesterase	J7	X
Fzd3	0.420168	9.49e-10	frizzled class receptor 3	J7	X
Pik3r3	0.420168	2.8e-06	phosphatidylinositol 3 kinase, regulatory subunit, polypeptide 3 (p55)	J7	X
Trib2	0.41841	1.58e-24	tribbles pseudokinase 2	J1	X
Fmn2	0.41841	2.68e-11	formin 2	J5-J7	X
Arhgef28	0.41841	1.07e-06	Rho guanine nucleotide exchange factor (GEF) 28	J7	X
Clasp2	0.41841	1.4e-19	CLIP associating protein 2	J7
Lgi1	0.41841	2.43e-08	leucine-rich repeat LGI family, member 1	J7	X
Limch1	0.41841	2.49e-07	LIM and calponin homology domains 1	J7	X
Tbxas1	0.416667	0.000564	thromboxane A synthase 1, platelet	J1-J5-J7	X
Gas2l3	0.416667	2.63e-05	growth arrest-specific 2 like 3	J7	X
Klhl23	0.416667	1.37e-10	kelch-like 23	J7	X
Zdhhc8	0.416667	2.41e-15	zinc finger, DHHC domain containing 8	J7	X
Cd82	0.413223	2.51e-10	CD82 antigen	J7	X
Stard4	0.411523	3.11e-11	StAR-related lipid transfer (START) domain containing 4	J5-J7	X
Limk2	0.411523	1.95e-10	LIM motif-containing protein kinase 2	J7	X
Metrnl	0.411523	2.8e-19	meteorin, glial cell differentiation regulator-like	J7	X
Rab7b	0.411523	2.38e-19	RAB7B, member RAS oncogene family	J7
Srebf2	0.411523	3.43e-18	sterol regulatory element binding factor 2	J7	X
Klhl17	0.409836	1.75e-18	kelch-like 17	J1	X
Aspa	0.409836	2.47e-11	aspartoacylase	J7	X
Cpe	0.409836	2.77e-27	carboxypeptidase E	J7	X
Rnf167	0.408163	6.86e-17	ring finger protein 167	J5	X
Megf9	0.408163	3.1e-07	multiple EGF-like-domains 9	J7	X
Aldh6a1	0.406504	6.58e-14	aldehyde dehydrogenase family 6, subfamily A1	J1-J5-J7	X
Tlcd1	0.406504	5.54e-09	TLC domain containing 1	J1-J5-J7	X
Rasal2	0.406504	0.013	RAS protein activator like 2	J7	X
Gusb	0.404858	2.37e-13	glucuronidase, beta	J5-J7	X
Ackr1	0.404858	7.63e-10	atypical chemokine receptor 1 (Duffy blood group)	J7
Kcnab2	0.403226	5.97e-05	potassium voltage-gated channel, shaker-related subfamily, beta member 2	J1-J5	X
Atl1	0.403226	2.01e-07	atlastin GTPase 1	J7	X
Fcna	0.401606	0.000209	ficolin A	J1
Stmn1	0.401606	1.02e-10	stathmin 1	J1-J5-J7	X
Fam213a	0.401606	2.34e-10	family with sequence similarity 213, member A	J7	X
Pcyox1l	0.401606	1.6e-08	prenylcysteine oxidase 1 like	J7	X
Zfyve28	0.401606	1.94e-06	zinc finger, FYVE domain containing 28	J7	X
Trnp1	0.4	5.1e-08	TMF1-regulated nuclear protein 1	J7	X
Anks1	0.398406	4.44e-10	ankyrin repeat and SAM domain containing 1	J5-J7	X
Fbxl2	0.398406	5.91e-07	F-box and leucine-rich repeat protein 2	J7	X
Rspo1	0.398406	3.42e-06	R-spondin 1	J7
Zfp40	0.398406	5.74e-10	zinc finger protein 40	J7
Adap1	0.396825	4.3e-06	ArfGAP with dual PH domains 1	J7	X
Slc36a1	0.396825	1.55e-06	solute carrier family 36 (proton/amino acid symporter), member 1	J7	X
Fam81a	0.395257	0.000208	family with sequence similarity 81, member A	J7	X
Plekhg5	0.393701	1e-18	pleckstrin homology domain containing, family G (with RhoGef domain) member 5	J7	X
Clstn1	0.392157	2.52e-14	calsyntenin 1	J5-J7	X
Echdc1	0.392157	3.77e-14	enoyl Coenzyme A hydratase domain containing 1	J7	X
Sorcs1	0.390625	3.06e-12	sortilin-related VPS10 domain containing receptor 1	J7	X
Plekha4	0.387597	6.09e-12	pleckstrin homology domain containing, family A (phosphoinositide binding specific) member 4	J5-J7	X
Epha5	0.387597	7.97e-08	Eph receptor A5	J7	X
Nlgn1	0.387597	0.000177	neuroligin 1	J7	X
Ptpre	0.387597	3.69e-11	protein tyrosine phosphatase, receptor type, E	J7	X
Dnm3	0.3861	8.65e-07	dynamin 3	J7	X
Gpd1l	0.3861	6.23e-11	glycerol-3-phosphate dehydrogenase 1-like	J7	X
Kif1a	0.384615	3.24e-11	kinesin family member 1A	J7	X
Kras	0.384615	1.36e-22	Kirsten rat sarcoma viral oncogene homolog	J7	X
Kif21a	0.383142	4.19e-06	kinesin family member 21A	J5-J7	X
Nrn1	0.381679	2.66e-08	neuritin 1	J1-J5-J7	X
Mlip	0.381679	6.05e-16	muscular LMNA-interacting protein	J7	X
Mthfd2l	0.381679	9.25e-24	methylenetetrahydrofolate dehydrogenase (NADP+ dependent) 2-like	J7	X
Oxct1	0.380228	1.05e-22	3-oxoacid CoA transferase 1	J1	X
Pink1	0.377358	1.01e-23	PTEN induced putative kinase 1	J1-J5-J7	X
Cryab	0.377358	1.05e-12	crystallin, alpha B	J5-J7	X
Rasgef1c	0.377358	1.18e-05	RasGEF domain family, member 1C	J5-J7	X
BC106179	0.377358	6.13e-10	cDNA sequence BC106179	J7	X
Cerk	0.377358	3.29e-09	ceramide kinase	J7	X
Eif5a2	0.377358	7.48e-23	eukaryotic translation initiation factor 5A2	J7
Paip2b	0.377358	6.43e-26	poly(A) binding protein interacting protein 2B	J7	X
Ttyh1	0.37594	3.07e-15	tweety family member 1	J7	X
D430019H16Rik	0.374532	1.59e-12	RIKEN cDNA D430019H16 gene	J7	X
Nacc2	0.374532	1.72e-13	nucleus accumbens associated 2, BEN and BTB (POZ) domain containing	J7	X
Tecr	0.374532	9.56e-25	trans-2, 3-enoyl-CoA reductase	J7	X
Npr3	0.373134	4.68e-23	natriuretic peptide receptor 3	J7	X
Slc9a6	0.373134	9.5e-14	solute carrier family 9 (sodium/hydrogen exchanger), member 6	J7	X
Wdfy2	0.373134	9.07e-06	WD repeat and FYVE domain containing 2	J7	X
Nid2	0.371747	1.69e-16	nidogen 2	J1	X
Alad	0.371747	0.109	aminolevulinate, delta-, dehydratase	J1-J5-J7	X
Mras	0.371747	1.06e-09	muscle and microspikes RAS	J5-J7	X
Adgrg1	0.371747	1.09e-14	adhesion G protein-coupled receptor G1	J7
Mvb12b	0.37037	1.33e-14	multivesicular body subunit 12B	J7	X
Ston1	0.37037	3.32e-13	stonin 1	J7	X
Tkt	0.37037	1.15e-30	transketolase	J7	X
Galnt16	0.369004	7.32e-13	UDP-N-acetyl-alpha-D-galactosamine:polypeptide N-acetylgalactosaminyltransferase 16	J7	X
Sccpdh	0.367647	1.54e-27	saccharopine dehydrogenase (putative)	J7	X
Adam10	0.3663	1.24e-28	a disintegrin and metallopeptidase domain 10	J7	X
Sparcl1	0.3663	1.58e-13	SPARC-like 1	J7
Stab1	0.364964	5.32e-12	stabilin 1	J5-J7	X
D430041D05Rik	0.364964	3.05e-06	RIKEN cDNA D430041D05 gene	J7	X
Tmem134	0.363636	4.54e-15	transmembrane protein 134	J7
Ckb	0.362319	2.04e-11	creatine kinase, brain	J7	X
Crybg3	0.362319	1.38e-17	beta-gamma crystallin domain containing 3	J7	X
Rab40b	0.361011	8.78e-12	Rab40B, member RAS oncogene family	J7	X
Mt3	0.359712	0.00018	metallothionein 3	J5-J7	X
Sema5a	0.359712	0.0135	sema domain, seven thrombospondin repeats (type 1 and type 1-like), transmembrane domain (TM) and short cytoplasmic domain, (semaphorin) 5A	J5-J7	X
Radil	0.359712	3.55e-18	Ras association and DIL domains	J7
Col8a2	0.358423	0.00603	collagen, type VIII, alpha 2	J7	X
Sh2d4a	0.358423	0.0118	SH2 domain containing 4A	J7	X
Prss12	0.357143	5.92e-16	protease, serine 12 neurotrypsin (motopsin)	J7	X
Stox2	0.357143	2.99e-07	storkhead box 2	J7	X
Gpr146	0.355872	8.5e-23	G protein-coupled receptor 146	J1	X
Gypc	0.355872	3.16e-18	glycophorin C	J1-J5	X
Map2k6	0.355872	3.19e-05	mitogen-activated protein kinase kinase 6	J7	X
Col7a1	0.35461	2.95e-08	collagen, type VII, alpha 1	J7	X
Paqr4	0.35461	4.47e-22	progestin and adipoQ receptor family member IV	J7	X
Nkd1	0.353357	4.78e-13	naked cuticle 1 homolog (Drosophila)	J7	X
Luzp2	0.352113	2.14e-12	leucine zipper protein 2	J1-J7
Csgalnact1	0.352113	3.05e-14	chondroitin sulfate N-acetylgalactosaminyltransferase 1	J7	X
Hdac11	0.352113	4.51e-10	histone deacetylase 11	J7	X
Fgf1	0.350877	2.08e-35	fibroblast growth factor 1	J1-J5-J7	X
Nipa1	0.350877	4.78e-23	non imprinted in Prader-Willi/Angelman syndrome 1 homolog (human)	J5-J7	X
Tjp2	0.350877	1.64e-24	tight junction protein 2	J5-J7	X
Egfl8	0.350877	5.13e-19	EGF-like domain 8	J7
Itga6	0.350877	1.91e-20	integrin alpha 6	J7	X
Tmem14a	0.350877	1.86e-14	transmembrane protein 14A	J7	X
Tbc1d23	0.34965	2.84e-21	TBC1 domain family, member 23	J5-J7	X
Dock9	0.34965	1.47e-16	dedicator of cytokinesis 9	J7	X
Dysf	0.34965	1.19e-11	dysferlin	J7	X
Shc4	0.34965	2.65e-10	SHC (Src homology 2 domain containing) family, member 4	J7
Scd1	0.348432	1.36e-33	stearoyl-Coenzyme A desaturase 1	J1-J5-J7	X
Slc44a1	0.348432	6.45e-36	solute carrier family 44, member 1	J5	X
Tead4	0.346021	0.000735	TEA domain family member 4	J7	X
Pcx	0.344828	0.0893	pyruvate carboxylase	J5-J7
Fryl	0.344828	4.72e-23	FRY like transcription coactivator	J7	X
Nek1	0.344828	2.11e-09	NIMA (never in mitosis gene a)-related expressed kinase 1	J7	X
Sirt2	0.343643	6.77e-18	sirtuin 2	J5-J7
Cers4	0.342466	4.78e-12	ceramide synthase 4	J7	X
Itpr3	0.341297	1.96e-15	inositol 1, 4, 5-triphosphate receptor 3	J5-J7	X
Acly	0.340136	1.09e-34	ATP citrate lyase	J5-J7	X
Nrbp2	0.338983	3.43e-12	nuclear receptor binding protein 2	J7	X
Hip1r	0.3367	5.19e-12	huntingtin interacting protein 1 related	J7	X
Hecw2	0.33557	0.0206	HECT, C2 and WW domain containing E3 ubiquitin protein ligase 2	J7	X
Mlec	0.33557	1.58e-31	malectin	J7	X
Papss1	0.334448	2.72e-26	3'-phosphoadenosine 5'-phosphosulfate synthase 1	J5-J7	X
Crebl2	0.331126	8.43e-10	cAMP responsive element binding protein-like 2	J7	X
Pacs2	0.330033	1.84e-20	phosphofurin acidic cluster sorting protein 2	J7	X
Trp53cor1	0.328947	8.26e-12	tumor protein p53 pathway corepressor 1	J7
Tmem40	0.327869	6.34e-05	transmembrane protein 40	J7
H2-DMb1	0.326797	0.00202	histocompatibility 2, class II, locus Mb1	J1-J7	X
Itgbl1	0.325733	2.29e-07	integrin, beta-like 1	J1	X
Pdgfc	0.325733	5.53e-12	platelet-derived growth factor, C polypeptide	J7	X
Tspan17	0.323625	8.04e-17	tetraspanin 17	J1-J5-J7	X
Itgb4	0.322581	3.68e-28	integrin beta 4	J1-J5-J7	X
Rhobtb3	0.322581	3.33e-17	Rho-related BTB domain containing 3	J1-J5-J7	X
Fam196b	0.322581	3.66e-08	family with sequence similarity 196, member B	J7
Smoc2	0.322581	3.31e-25	SPARC related modular calcium binding 2	J7	X
Cdkn1c	0.321543	3.57e-18	cyclin-dependent kinase inhibitor 1C (P57)	J1-J5	X
Zfp2	0.31746	1.39e-20	zinc finger protein 2	J7
Clcn2	0.314465	4.84e-18	chloride channel, voltage-sensitive 2	J5-J7
Utrn	0.314465	3.1e-10	utrophin	J7	X
Plekhg3	0.3125	4.44e-16	pleckstrin homology domain containing, family G (with RhoGef domain) member 3	J5-J7	X
Gcat	0.3125	1.72e-16	glycine C-acetyltransferase (2-amino-3-ketobutyrate-coenzyme A ligase)	J7	X
Col23a1	0.308642	4.12e-07	collagen, type XXIII, alpha 1	J5-J7	X
Plekhb1	0.307692	2.73e-30	pleckstrin homology domain containing, family B (evectins) member 1	J5-J7	X
Sdk2	0.307692	1.41e-08	sidekick cell adhesion molecule 2	J7	X
Tesk2	0.307692	2.41e-08	testis-specific kinase 2	J7	X
Fam107a	0.304878	0.0573	family with sequence similarity 107, member A	J7	X
Paqr7	0.304878	2.96e-17	progestin and adipoQ receptor family member VII	J7	X
Mmp15	0.303951	1.22e-16	matrix metallopeptidase 15	J1-J5-J7	X
Ttc9	0.303951	2.65e-12	tetratricopeptide repeat domain 9	J7	X
Shroom2	0.30303	6.51e-13	shroom family member 2	J7
Col4a5	0.302115	2.36e-14	collagen, type IV, alpha 5	J1	X
Hspa12a	0.302115	5.64e-17	heat shock protein 12A	J7	X
Osbpl1a	0.302115	2.23e-14	oxysterol binding protein-like 1A	J7	X
Mpp6	0.301205	3.71e-19	membrane protein, palmitoylated 6 (MAGUK p55 subfamily member 6)	J5-J7	X
Aldh2	0.3003	7.75e-26	aldehyde dehydrogenase 2, mitochondrial	J1	X
Ak3	0.3003	4.18e-26	adenylate kinase 3	J1-J5-J7	X
Gatm	0.3003	1.69e-36	glycine amidinotransferase (L-arginine:glycine amidinotransferase)	J5-J7	X
Fam184a	0.3003	6.44e-08	family with sequence similarity 184, member A	J7
Negr1	0.3003	2.78e-08	neuronal growth regulator 1	J7
Ptprf	0.3003	6.58e-17	protein tyrosine phosphatase, receptor type, F	J7	X
Cntn1	0.299401	1.99e-11	contactin 1	J7	X
Elovl1	0.297619	8.51e-18	elongation of very long chain fatty acids (FEN1/Elo2, SUR4/Elo3, yeast)-like 1	J7	X
Tnfrsf25	0.296736	1.44e-06	tumor necrosis factor receptor superfamily, member 25	J7	X
Vtn	0.295858	6.63e-17	vitronectin	J1-J5-J7	X
Satb1	0.295858	7.71e-11	special AT-rich sequence binding protein 1	J5	X
Cx3cr1	0.295858	4.78e-11	chemokine (C-X3-C motif) receptor 1	J7	X
Scamp5	0.295858	1.93e-23	secretory carrier membrane protein 5	J7	X
Plxnb1	0.294118	4.36e-13	plexin B1	J7	X
Pmvk	0.292398	7.59e-31	phosphomevalonate kinase	J1-J5-J7	X
Kazn	0.292398	6.68e-10	kazrin, periplakin interacting protein	J7	X
Myrfl	0.292398	2.4e-09	myelin regulatory factor-like	J7
Gstk1	0.290698	1.36e-08	glutathione S-transferase kappa 1	J7	X
Snn	0.290698	2.04e-45	stannin	J7	X
Vwa1	0.290698	1.15e-24	von Willebrand factor A domain containing 1	J7
Hpgd	0.289855	9.47e-06	hydroxyprostaglandin dehydrogenase 15 (NAD)	J1	X
Slc27a1	0.285714	8.45e-29	solute carrier family 27 (fatty acid transporter), member 1	J1-J5-J7	X
Rtn1	0.285714	4.87e-08	reticulon 1	J7	X
Slc12a2	0.285714	5.97e-22	solute carrier family 12, member 2	J7	X
Megf6	0.2849	1.04e-11	multiple EGF-like-domains 6	J7	X
Ado	0.284091	5.97e-22	2-aminoethanethiol (cysteamine) dioxygenase	J7	X
Lsamp	0.282486	5.8e-07	limbic system-associated membrane protein	J7	X
Sncg	0.280899	8.15e-14	synuclein, gamma	J5-J7	X
Hsd17b14	0.27933	0.000191	hydroxysteroid (17-beta) dehydrogenase 14	J7	X
Mfap3l	0.278552	8.89e-17	microfibrillar-associated protein 3-like	J7	X
H2-Ab1	0.277778	1.99e-05	histocompatibility 2, class II antigen A, beta 1	J5-J7	X
Art3	0.276243	2.6e-15	ADP-ribosyltransferase 3	J1-J5-J7	X
Abca6	0.276243	2.29e-06	ATP-binding cassette, sub-family A (ABC1), member 6	J7	X
Pea15a	0.273973	5.21e-28	phosphoprotein enriched in astrocytes 15A	J7	X
Bbs9	0.273224	6.07e-23	Bardet-Biedl syndrome 9 (human)	J7	X
Fut8	0.271003	5.57e-15	fucosyltransferase 8	J7	X
Tnfaip8l1	0.271003	1.13e-46	tumor necrosis factor, alpha-induced protein 8-like 1	J7	X
Abca8b	0.27027	4.78e-27	ATP-binding cassette, sub-family A (ABC1), member 8b	J7
Bean1	0.269542	0.000654	brain expressed, associated with Nedd4, 1	J7	X
Dclk3	0.269542	0.0336	doublecortin-like kinase 3	J7
Ppm1l	0.268097	3.83e-15	protein phosphatase 1 (formerly 2C)-like	J5-J7	X
Brsk2	0.26738	1.42e-33	BR serine/threonine kinase 2	J7	X
Lurap1	0.26738	0.0104	leucine rich adaptor protein 1	J7	X
Slc25a1	0.263158	1.75e-26	solute carrier family 25 (mitochondrial carrier, citrate transporter), member 1	J1-J5-J7	X
Ndrg1	0.260417	7.31e-26	N-myc downstream regulated gene 1	J5-J7	X
Ephb6	0.260417	0.0129	Eph receptor B6	J7	X
Chadl	0.259067	2.59e-15	chondroadherin-like	J7
Aatk	0.257732	5.51e-26	apoptosis-associated tyrosine kinase	J5-J7	X
Acaca	0.257732	1.34e-41	acetyl-Coenzyme A carboxylase alpha	J7	X
Asrgl1	0.257069	9.49e-37	asparaginase like 1	J7	X
Bmp7	0.255754	7.42e-12	bone morphogenetic protein 7	J7
Hid1	0.255102	1.92e-24	HID1 domain containing	J7	X
Slc6a15	0.253165	1.06e-10	solute carrier family 6 (neurotransmitter transporter), member 15	J7	X
Wnk2	0.253165	5.56e-23	WNK lysine deficient protein kinase 2	J7
Pccb	0.252525	3.99e-34	propionyl Coenzyme A carboxylase, beta polypeptide	J5	X
Lama2	0.251889	5.45e-30	laminin, alpha 2	J1
Caskin2	0.250627	1.21e-20	CASK-interacting protein 2	J5-J7
Gnai1	0.250627	5.84e-31	guanine nucleotide binding protein (G protein), alpha inhibiting 1	J7	X
Slc25a10	0.249377	1.02e-26	solute carrier family 25 (mitochondrial carrier, dicarboxylate transporter), member 10	J1-J5-J7	X
Izumo4	0.248756	6.53e-22	IZUMO family member 4	J7	X
Mblac2	0.248756	8.65e-31	metallo-beta-lactamase domain containing 2	J7	X
Arhgef16	0.248139	3.39e-16	Rho guanine nucleotide exchange factor (GEF) 16	J7	X
Ctsf	0.247525	1.67e-23	cathepsin F	J1	X
Faah	0.246914	7.29e-13	fatty acid amide hydrolase	J1-J5-J7	X
Rab6b	0.246305	0.0246	RAB6B, member RAS oncogene family	J5	X
Cd163	0.2457	1.16e-06	CD163 antigen	J7	X
Fdft1	0.245098	2.47e-58	farnesyl diphosphate farnesyl transferase 1	J7	X
Gal3st1	0.243902	3.51e-20	galactose-3-O-sulfotransferase 1	J5-J7	X
Hmgcs2	0.243309	4.25e-23	3-hydroxy-3-methylglutaryl-Coenzyme A synthase 2	J1-J5-J7	X
Frem1	0.243309	2.67e-12	Fras1 related extracellular matrix protein 1	J7	X
Sema3b	0.242718	6.82e-06	sema domain, immunoglobulin domain (Ig), short basic domain, secreted, (semaphorin) 3B	J7
Abca8a	0.241546	1.93e-65	ATP-binding cassette, sub-family A (ABC1), member 8a	J1-J5-J7
Rps6ka2	0.241546	1.7e-19	ribosomal protein S6 kinase, polypeptide 2	J7	X
Bzw2	0.240964	6.61e-47	basic leucine zipper and W2 domains 2	J1	X
Plxdc1	0.239808	7.23e-24	plexin domain containing 1	J1	X
Stard8	0.239234	1.75e-22	START domain containing 8	J7	X
Gm15706	0.236967	1.15e-12	predicted gene 15706	J7	X
Gnaz	0.235849	1.11e-08	guanine nucleotide binding protein, alpha z subunit	J1-J5-J7	X
Sesn1	0.235849	9.02e-42	sestrin 1	J7	X
Cadm2	0.235294	1.84e-06	cell adhesion molecule 2	J7	X
Ptpdc1	0.234742	7.8e-17	protein tyrosine phosphatase domain containing 1	J7	X
Tmem189	0.233645	5.57e-19	transmembrane protein 189	J7	X
Gpm6a	0.2331	0.000945	glycoprotein m6a	J7
Cttnbp2	0.230947	3.51e-39	cortactin binding protein 2	J7	X
Gamt	0.228833	7.38e-34	guanidinoacetate methyltransferase	J1	X
Mpv17l	0.228311	6.8e-30	Mpv17 transgene, kidney disease mutant-like	J7	X
Pla2g16	0.228311	6.02e-29	phospholipase A2, group XVI	J7	X
Rxrg	0.225734	3.74e-21	retinoid X receptor gamma	J7	X
Tmem117	0.225734	9.54e-13	transmembrane protein 117	J7	X
Mvk	0.223714	2.09e-35	mevalonate kinase	J7	X
Raver2	0.222717	1.59e-11	ribonucleoprotein, PTB-binding 2	J7
Reln	0.222222	6.61e-29	reelin	J1	X
Paqr8	0.222222	1.74e-38	progestin and adipoQ receptor family member VIII	J7	X
D330045A20Rik	0.221239	6.2e-10	RIKEN cDNA D330045A20 gene	J7	X
Ctnna3	0.21978	1.06e-09	catenin (cadherin associated protein), alpha 3	J7
Lgr5	0.219298	5.36e-24	leucine rich repeat containing G protein coupled receptor 5	J7	X
AI464131	0.218818	4.27e-70	expressed sequence AI464131	J7	X
Prr15	0.218818	0.000296	proline rich 15	J7	X
Ednrb	0.217865	6.39e-51	endothelin receptor type B	J7	X
Sema6d	0.217391	5.28e-05	sema domain, transmembrane domain (TM), and cytoplasmic domain, (semaphorin) 6D	J7	X
Chst2	0.21692	1.03e-28	carbohydrate sulfotransferase 2	J1-J5-J7	X
Mgat3	0.21645	4.61e-07	mannoside acetylglucosaminyltransferase 3	J5-J7	X
Hsd17b7	0.215054	6.32e-23	hydroxysteroid (17-beta) dehydrogenase 7	J5-J7	X
Mapk8ip1	0.214133	1.98e-06	mitogen-activated protein kinase 8 interacting protein 1	J1-J5-J7
Bcas1	0.211864	3.03e-21	breast carcinoma amplified sequence 1	J5-J7	X
Slc7a2	0.211864	1.18e-15	solute carrier family 7 (cationic amino acid transporter, y+ system), member 2	J7	X
Plppr3	0.210084	5.37e-07	phospholipid phosphatase related 3	J7
Mrc1	0.209205	6.59e-25	mannose receptor, C type 1	J5	X
Col15a1	0.207039	1.68e-23	collagen, type XV, alpha 1	J1	X
Gm2115	0.205761	1.32e-11	predicted gene 2115	J7
Kank4	0.204499	6.3e-07	KN motif and ankyrin repeat domains 4	J7	X
Cd9	0.203666	4.3e-43	CD9 antigen	J5-J7	X
Mmd2	0.203252	5.67e-18	monocyte to macrophage differentiation-associated 2	J5-J7
Csrp2	0.202429	3.61e-31	cysteine and glycine-rich protein 2	J5	X
Celsr1	0.20202	1.03e-51	cadherin, EGF LAG seven-pass G-type receptor 1	J7	X
Cfap100	0.20202	5.11e-15	cilia and flagella associated protein 100	J7	X
Lix1	0.20202	6.71e-10	limb and CNS expressed 1	J7
Adamts20	0.201207	1.3e-40	a disintegrin-like and metallopeptidase (reprolysin type) with thrombospondin type 1 motif, 20	J1-J5-J7
Cdh1	0.201207	0.0434	cadherin 1	J5-J7	X
Ldlr	0.200803	7.27e-52	low density lipoprotein receptor	J7	X
Aldoc	0.2	2.28e-12	aldolase C, fructose-bisphosphate	J1-J5-J7	X
Sqle	0.2	5.95e-66	squalene epoxidase	J1-J5-J7	X
Mfsd7c	0.19802	2.26e-23	major facilitator superfamily domain containing 7C	J7	X
Sc5d	0.197239	8.71e-50	sterol-C5-desaturase	J1-J5-J7	X
Sdk1	0.19685	2.01e-28	sidekick cell adhesion molecule 1	J1-J5-J7	X
Mapt	0.196464	1.38e-12	microtubule-associated protein tau	J7	X
Tmprss5	0.195695	6.46e-06	transmembrane protease, serine 5 (spinesin)	J5-J7	X
Wscd2	0.195695	1.01e-05	WSC domain containing 2	J7	X
Frmd3	0.194553	0.0345	FERM domain containing 3	J7	X
Il16	0.194175	0.000362	interleukin 16	J5-J7	X
Spint1	0.191571	1.66e-15	serine protease inhibitor, Kunitz type 1	J7	X
4933431E20Rik	0.191205	3.44e-24	RIKEN cDNA 4933431E20 gene	J7	X
Fasn	0.19084	9.53e-45	fatty acid synthase	J7	X
Gsta4	0.190476	0.0269	glutathione S-transferase, alpha 4	J1-J5-J7	X
Arvcf	0.189753	1.19e-29	armadillo repeat gene deleted in velo-cardio-facial syndrome	J7	X
Car11	0.189394	9.61e-41	carbonic anhydrase 11	J1-J5
Ldhb	0.189394	7.3e-36	lactate dehydrogenase B	J7	X
2810468N07Rik	0.189036	3.57e-42	RIKEN cDNA 2810468N07 gene	J7
Rimklb	0.189036	0.00745	ribosomal modification protein rimK-like family member B	J7	X
Prrg3	0.185185	1.93e-35	proline rich Gla (G-carboxyglutamic acid) 3 (transmembrane)	J7	X
Wasf1	0.184162	3.3e-19	WAS protein family, member 1	J5	X
Ccdc92	0.183486	4.77e-13	coiled-coil domain containing 92	J7	X
Camk2b	0.181488	0.000485	calcium/calmodulin-dependent protein kinase II, beta	J5	X
H2-DMa	0.178891	4.83e-22	histocompatibility 2, class II, locus DMa	J1-J7	X
Ctnnal1	0.178571	2.02e-05	catenin (cadherin associated protein), alpha-like 1	J7	X
Ccdc13	0.176991	7.73e-07	coiled-coil domain containing 13	J7
Ccdc74a	0.176991	1.1e-42	coiled-coil domain containing 74A	J7	X
Aacs	0.176678	2.28e-49	acetoacetyl-CoA synthetase	J1-J5-J7	X
Slc25a27	0.176678	3.16e-23	solute carrier family 25, member 27	J7	X
Art4	0.175747	8.27e-17	ADP-ribosyltransferase 4	J5-J7	X
Smtn	0.173611	5.97e-27	smoothelin	J1-J5-J7	X
Adamtsl2	0.171821	1.73e-10	ADAMTS-like 2	J7	X
Mturn	0.171821	1.05e-11	maturin, neural progenitor differentiation regulator homolog (Xenopus)	J7	X
Atp1a2	0.171527	1.93e-107	ATPase, Na+/K+ transporting, alpha 2 polypeptide	J1-J5-J7
Depdc7	0.168919	4.18e-21	DEP domain containing 7	J7	X
Lmo1	0.168919	0.000577	LIM domain only 1	J7	X
Paqr6	0.16835	4.82e-31	progestin and adipoQ receptor family member VI	J7	X
Gpr155	0.165837	1.3e-23	G protein-coupled receptor 155	J7	X
Arhgap19	0.165289	2.37e-07	Rho GTPase activating protein 19	J7	X
Frzb	0.165017	1.48e-21	frizzled-related protein	J1
Dhcr7	0.164474	3.81e-52	7-dehydrocholesterol reductase	J1-J5	X
Tmem56	0.164204	0.00663	transmembrane protein 56	J5-J7	X
Adam23	0.162866	1.15e-52	a disintegrin and metallopeptidase domain 23	J7	X
Srd5a1	0.162338	2.86e-29	steroid 5 alpha-reductase 1	J7	X
C530008M17Rik	0.161031	2.25e-26	RIKEN cDNA C530008M17 gene	J7	X
Magi2	0.157978	0.0134	membrane associated guanylate kinase, WW and PDZ domain containing 2	J7	X
Ypel2	0.15748	4.64e-30	yippee-like 2 (Drosophila)	J7	X
Scn3b	0.156986	2.65e-38	sodium channel, voltage-gated, type III, beta	J1-J5-J7	X
Drp2	0.156986	0.00407	dystrophin related protein 2	J5-J7
Wnt6	0.155763	3.19e-33	wingless-type MMTV integration site family, member 6	J1-J5-J7	X
Slc22a17	0.15456	4.16e-42	solute carrier family 22 (organic cation transporter), member 17	J1-J5-J7	X
Lrrc75b	0.15361	1.07e-17	leucine rich repeat containing 75B	J7
Gstm7	0.153374	1.73e-15	glutathione S-transferase, mu 7	J7
Cyp51	0.152905	2.2e-75	cytochrome P450, family 51	J1-J5-J7	X
Rap1gap	0.151286	0.000231	Rap1 GTPase-activating protein	J7	X
Kcna2	0.150602	1.15e-30	potassium voltage-gated channel, shaker-related subfamily, member 2	J5-J7	X
Scd2	0.146628	4.02e-89	stearoyl-Coenzyme A desaturase 2	J5-J7	X
Cacna1d	0.146628	3.08e-23	calcium channel, voltage-dependent, L type, alpha 1D subunit	J7	X
Abca2	0.143472	2.3e-37	ATP-binding cassette, sub-family A (ABC1), member 2	J1-J5-J7	X
Mboat1	0.142653	3.76e-26	membrane bound O-acyltransferase domain containing 1	J7	X
Rasgef1a	0.141443	5.68e-05	RasGEF domain family, member 1A	J7	X
Lrtm2	0.140449	0.0228	leucine-rich repeats and transmembrane domains 2	J7
Msmo1	0.140449	3.05e-123	methylsterol monoxygenase 1	J7	X
Nsdhl	0.140056	1.09e-47	NAD(P) dependent steroid dehydrogenase-like	J1-J5-J7	X
Nrxn2	0.140056	0.000155	neurexin II	J7
Secisbp2l	0.140056	1.05e-07	SECIS binding protein 2-like	J7	X
Fdps	0.138696	4.44e-90	farnesyl diphosphate synthetase	J1-J5-J7	X
Slc9a3	0.136054	0.0856	solute carrier family 9 (sodium/hydrogen exchanger), member 3	J7
Svip	0.134409	2.9e-05	small VCP/p97-interacting protein	J7	X
Hmgcr	0.132979	7.84e-82	3-hydroxy-3-methylglutaryl-Coenzyme A reductase	J7	X
Mal	0.132626	5.48e-10	myelin and lymphocyte protein, T cell differentiation protein	J1-J5-J7	X
Chp2	0.1321	1.65e-32	calcineurin-like EF hand protein 2	J7
Myh14	0.130719	3.2e-06	myosin, heavy polypeptide 14	J7
Rgs11	0.130719	8.48e-08	regulator of G-protein signaling 11	J7	X
Caskin1	0.128866	1.43e-18	CASK interacting protein 1	J5
Cnp	0.128205	6.77e-35	2', 3'-cyclic nucleotide 3' phosphodiesterase	J7	X
Acsbg1	0.127877	2.92e-19	acyl-CoA synthetase bubblegum family member 1	J7	X
S100b	0.126582	9.75e-36	S100 protein, beta polypeptide, neural	J1-J5-J7	X
Abat	0.124069	5.22e-34	4-aminobutyrate aminotransferase	J5-J7	X
Acat2	0.123916	3.29e-91	acetyl-Coenzyme A acetyltransferase 2	J5-J7	X
C2cd4d	0.123762	4.68e-10	C2 calcium-dependent domain containing 4D	J7
Cmtm5	0.122549	1.38e-35	CKLF-like MARVEL transmembrane domain containing 5	J7
Tdrd6	0.121359	0.000258	tudor domain containing 6	J1-J5-J7	X
Alas2	0.120482	3.31e-10	aminolevulinic acid synthase 2, erythroid	J7	X
Pcyt2	0.11919	1.38e-89	phosphate cytidylyltransferase 2, ethanolamine	J1-J5-J7	X
Gjc3	0.118624	5.74e-07	gap junction protein, gamma 3	J7
Car14	0.117371	9.09e-13	carbonic anhydrase 14	J7
Rhpn1	0.116279	2.56e-08	rhophilin, Rho GTPase binding protein 1	J7
Insig1	0.11534	3.46e-145	insulin induced gene 1	J5-J7	X
Epha6	0.114679	3.61e-20	Eph receptor A6	J7
Efhd1	0.114286	1.98e-08	EF hand domain containing 1	J5-J7	X
Prx	0.113122	6.59e-07	periaxin	J1-J5-J7
Sema6c	0.111857	8.02e-06	sema domain, transmembrane domain (TM), and cytoplasmic domain, (semaphorin) 6C	J7
Dpysl5	0.110988	6.49e-11	dihydropyrimidinase-like 5	J5-J7	X
Sphkap	0.109649	6.72e-11	SPHK1 interactor, AKAP domain containing	J7	X
Gjb1	0.108932	1.28e-08	gap junction protein, beta 1	J7
Lrrtm4	0.107411	1.16e-06	leucine rich repeat transmembrane neuronal 4	J7
Sptb	0.107066	7.19e-22	spectrin beta, erythrocytic	J7	X
Rnf128	0.106952	0.00119	ring finger protein 128	J7	X
Kcnmb4	0.106724	1.96e-09	potassium large conductance calcium-activated channel, subfamily M, beta member 4	J1-J5-J7	X
Mag	0.105152	0.000248	myelin-associated glycoprotein	J5-J7	X
D630003M21Rik	0.101626	1.58e-39	RIKEN cDNA D630003M21 gene	J7
Mob3b	0.101523	4.13e-17	MOB kinase activator 3B	J7	X
Pmp22	0.099108	6.2e-08	peripheral myelin protein 22	J7	X
Fxyd6	0.0988142	7.18e-14	FXYD domain-containing ion transport regulator 6	J1-J5-J7	X
Mme	0.0988142	0.000215	membrane metallo endopeptidase	J1-J5-J7	X
Krt87	0.0983284	2.93e-15	keratin 87	J7
Nfasc	0.0981354	0.000232	neurofascin	J7
Clvs1	0.0970874	4.91e-31	clavesin 1	J7	X
Fcrls	0.0970874	2.58e-47	Fc receptor-like S, scavenger receptor	J7	X
Mvd	0.0959693	3.28e-109	mevalonate (diphospho) decarboxylase	J1-J5-J7	X
Mfsd2a	0.0959693	3.21e-07	major facilitator superfamily domain containing 2A	J7	X
B230206H07Rik	0.095511	1.36e-10	RIKEN cDNA B230206H07 gene	J5-J7
Hmgcs1	0.093985	2.3e-77	3-hydroxy-3-methylglutaryl-Coenzyme A synthase 1	J1-J5-J7	X
Sec14l5	0.0937207	0.000818	SEC14-like lipid binding 5	J7
Smco3	0.0937207	4.28e-09	single-pass membrane protein with coiled-coil domains 3	J7	X
Gpr37l1	0.0910747	0.000446	G protein-coupled receptor 37-like 1	J5-J7	X
Syna	0.0910747	5.32e-06	syncytin a	J7
Gramd2	0.090009	7.86e-06	GRAM domain containing 2	J7
Lss	0.0890472	7.32e-86	lanosterol synthase	J5-J7	X
Slc36a1os	0.0884956	0.00108	solute carrier family 36 (proton/amino acid symporter), member 1, opposite strand	J7
Vat1l	0.0865052	5.1e-68	vesicle amine transport protein 1 like	J7	X
Dhcr24	0.0860585	3.01e-70	24-dehydrocholesterol reductase	J7	X
Acss2	0.0834725	3.84e-99	acyl-CoA synthetase short-chain family member 2	J7	X
Tm7sf2	0.0834725	4.91e-70	transmembrane 7 superfamily member 2	J7	X
Fads6	0.0813008	1.95e-09	fatty acid desaturase domain family, member 6	J7
Ncmap	0.0794913	0.000217	noncompact myelin associated protein	J7
Cldn19	0.0789266	1.98e-07	claudin 19	J1-J5-J7	X
Magix	0.077101	2.8e-22	MAGI family member, X-linked	J7
Carns1	0.0769823	4.62e-14	carnosine synthase 1	J7
Hepacam	0.0759878	0.000132	hepatocyte cell adhesion molecule	J7	X
Sema4g	0.0754148	9.41e-07	sema domain, immunoglobulin domain (Ig), transmembrane domain (TM) and short cytoplasmic domain, (semaphorin) 4G	J5-J7
Zkscan16	0.0746826	1.06e-07	zinc finger with KRAB and SCAN domains 16	J7
Slc36a2	0.0738552	2.99e-10	solute carrier family 36 (proton/amino acid symporter), member 2	J1-J5-J7	X
Elovl7	0.0733676	5.61e-08	ELOVL family member 7, elongation of long chain fatty acids (yeast)	J7	X
Efcc1	0.0702741	1.31e-05	EF hand and coiled-coil domain containing 1	J7	X
Ugt8a	0.0692521	1.24e-06	UDP galactosyltransferase 8A	J7	X
Mpz	0.0685871	1.92e-06	myelin protein zero	J5-J7	X
Dusp15	0.0669792	1.2e-05	dual specificity phosphatase-like 15	J1-J5-J7
Emid1	0.0605327	0.000137	EMI domain containing 1	J7	X
Shroom1	0.0586854	1.09e-28	shroom family member 1	J7	X
Tmem229a	0.0553403	1.71e-05	transmembrane protein 229A	J7	X
Elovl6	0.0547945	2.17e-86	ELOVL family member 6, elongation of long chain fatty acids (yeast)	J1-J5-J7	X
Kif19a	0.0527426	3.87e-08	kinesin family member 19A	J7	X
Col9a2	0.0517331	1.66e-12	collagen, type IX, alpha 2	J1-J7	X
Kcnk1	0.0496524	1.78e-05	potassium channel, subfamily K, member 1	J1-J5-J7	X
Cldn11	0.0472813	2.09e-60	claudin 11	J5-J7
Pllp	0.0467727	9e-07	plasma membrane proteolipid	J7	X
Slc6a1	0.0450653	1.18e-28	solute carrier family 6 (neurotransmitter transporter, GABA), member 1	J7	X
Mbp	0.0419639	6.07e-07	myelin basic protein	J7	X
Fa2h	0.0404367	0.00014	fatty acid 2-hydroxylase	J1-J5-J7	X
St8sia5	0.0380518	0.000644	ST8 alpha-N-acetyl-neuraminide alpha-2, 8-sialyltransferase 5	J7	X
Fam178b	0.0316957	3.01e-07	family with sequence similarity 178, member B	J7	X
Matn4	0.0314169	6.05e-75	matrilin 4	J7
Chdh	0.0221435	0.000348	choline dehydrogenase	J7	X
Col2a1	0.018352	1.62e-106	collagen, type II, alpha 1	J7	X
Ccl24	0.0141985	2.98e-16	chemokine (C-C motif) ligand 24	J1-J7	X
Dhrs2	0.00908678	5.65e-74	dehydrogenase/reductase member 2	J7	X
Supplementary data 2 List of genes involved in repair process found deregulated >=2fold in Adar1 mutants relative to controls. The last column shows results from 39 and 40
J1 to J7 indicates the day post injury and the last column indicates if genes are within the interferome database
