# Supplementary material for: ADAR1 mediated regulation of neural crest derived melanocytes and Schwann cell development
Source: Nat Commun. 2020 Jan 10;11:198. doi: 10.1038/s41467-019-14090-5 (PMC6954203; doi:10.1038/s41467-019-14090-5)
Supplement: Supplementary file 6 — Supplementary Data 3 [file 41467_2019_14090_MOESM6_ESM.xlsx]

## Sheet: Feuil1
																A183_M	A185_M	A187_M	A184_C	A186_C	A188_C
Chromosome	Position_mm10	VariantID	Reference	Alternatif	RED-ML	GATK?	Neeman_et_al_2006	Danecek_et_al_2012_predicted	DARNED	RADAR	min_totCov	mean %AF M	mean %AF C	Abs Delta AF	pval	MaxAlt%	MaxAlt%	MaxAlt%	MaxAlt%	MaxAlt%	MaxAlt%	Consequence	SYMBOL	HGVSc	Amino_acids	Codons	Deregulated expression/ IRG/Repair
chr1	54434214	chr1_54434214	T	C	1	0	0	0	0	0	19	0	0.0557792	0.0557792	0.0866058	0	0	0	0.0147059	0.1	0.0526316	missense_variant	Gtf3c3	NM_001033194.3:c.239A>G	K/R	aAg/aGg	-
chr1	84733410	chr1_84733410	T	C	1	0	0	0	0	0	11	0	0.109668	0.109668	0.0195148	0	0	0	0.0909091	0.0714286	0.166667	intron_variant	Trip12	XM_011238654.2:c.5116-1283A>G	-	-	-
chr1	135151645	chr1_135151645	A	G	1	0	0	0	0	0	21	0	0.0698413	0.0698413	0.0284373	0	0	0	0.0952381	0.0285714	0.0857143	intron_variant	Arl8a	NM_026823.2:c.124-826A>G	-	-	-
chr1	171289167	chr1_171289167	T	C	1	0	0	0	0	0	14	0.687225	0.916667	0.229441	0.0753026	0.6	0.69697	0.764706	1	0.75	1	splice_region_variant,intron_variant	Ufc1	NM_025388.2:c.423+4A>G	-	-	-
chr2	37433946	chr2_37433946	T	C	1	0	0	0	0	0	15	0	0.07343	0.07343	0.0703231	0	0	0	0.0434783	0.0434783	0.133333	3_prime_UTR_variant	Zbtb26	NM_199025.2:c.*1721A>G	-	-	-
chr2	153403198	chr2_153403198	A	G	1	0	0	0	0	0	231	0.00231908	0.0101414	0.00782234	0.0480843	0.00294118	0	0.00401606	0.0077821	0.0151515	0.00749064	3_prime_UTR_variant	Asxl1	NM_001039939.1:c.*1125A>G	-	-	-
chr2	181188002	chr2_181188002	A	G	1	0	0	0	0	0	77	0.815252	0.896141	0.080889	0.097826	0.855422	0.772152	0.818182	0.93007	0.919643	0.83871	splice_acceptor_variant	Ppdpf	XM_006500703.2:c.134-2A>G	-	-	Down/IRG/-
chr3	50370503	chr3_50370503	T	C	1	1	0	0	0	0	297	0.481299	0.626968	0.145669	0.0137458	0.501044	0.422018	0.520833	0.616162	0.660574	0.604167	3_prime_UTR_variant	Slc7a11	NM_011990.2:c.*1799A>G	-	-	Up/IRG/Repair
chr3	89246776	chr3_89246776	A	G	1	0	0	0	0	0	37	0.407545	0.696428	0.288883	0.0107758	0.347368	0.494737	0.380531	0.652174	0.788462	0.648649	splice_region_variant,intron_variant	Krtcap2	XM_006501870.3:c.257-5A>G	-	-	-
chr3	90126899	chr3_90126899	A	G	1	1	0	0	0	0	117	0.943312	0.986815	0.0435033	0.0833287	0.925926	0.927632	0.976378	0.991453	1	0.968992	intron_variant	Nup210l	NM_029937.1:c.998-2217A>G	-	-	-
chr3	116629622	chr3_116629622	A	G	1	0	0	0	0	0	38	0.0031746	0.0607027	0.0575281	0.0103459	0	0.00952381	0	0.047619	0.0493827	0.0851064	3_prime_UTR_variant	Sass6	XM_006502140.3:c.*808A>G	-	-	-
chr4	12094225	chr4_12094225	A	G	1	0	0	0	0	0	67	0.00561798	0.0256174	0.0199994	0.070728	0	0	0.0168539	0.0138889	0.0331126	0.0298507	synonymous_variant	Rbm12b2	NM_198957.2:c.1083A>G	E	gaA/gaG	-
chr4	59833799	chr4_59833799	A	G	1	1	0	0	0	0	66	0.962097	1	0.0379032	0.0286648	0.940887	0.965812	0.979592	1	1	1	intron_variant	Snx30	NM_172468.2:c.157-23646A>G	-	-	-
chr4	129213750	chr4_129213750	A	G	1	0	0	0	0	0	11	0	0.104618	0.104618	0.0540133	0	0	0	0.0714286	0.0606061	0.181818	intron_variant	Yars	NM_134151.4:c.1015-199A>G	-	-	Up/IRG/-
chr4	131891205	chr4_131891205	A	G	1	0	0	0	0	0	12	0.143181	0.270115	0.126934	0.00408508	0.142857	0.130435	0.15625	0.25	0.310345	0.25	splice_acceptor_variant	Srsf4	XM_017320333.1:c.123-2A>G	-	-	-
chr5	7180405	chr5_7180405	T	C	1	0	0	0	0	0	306	0	0.0121288	0.0121288	0.0727706	0	0	0	0.00326797	0.0206186	0.0125	intron_variant	Zfp804b	NM_001163223.1:c.108+163866A>G	-	-	-
chr5	116006867	chr5_116006867	A	G	1	0	0	0	0	0	13	0	0.061342	0.061342	0.0290257	0	0	0	0.025641	0.0714286	0.0869565	3_prime_UTR_variant	Cit	XM_006530130.3:c.*539A>G	-	-	-
chr5	129899230	chr5_129899230	A	G	1	0	0	0	0	0	126	0.00444666	0.0266742	0.0222275	0.0276446	0.00772201	0	0.00561798	0.0238095	0.0384615	0.0177515	missense_variant	Zbed5	NM_183088.2:c.98A>G	Q/R	cAg/cGg	-
chr5	129999338	chr5_129999338	T	C	1	0	0	0	0	0	17	0.211943	0.873563	0.66162	0.00894815	0.117647	0.2	0.318182	1	1	0.62069	splice_region_variant,intron_variant	Gusb	NM_010368.1:c.909+3A>G	-	-	Down/IRG/Repair
chr6	7982700	chr6_7982700	A	G	1	1	0	0	0	0	203	0.201771	1	0.798229	7.79038e-07	0.199629	0.229036	0.176647	1	1	1	intron_variant,non_coding_transcript_variant	Gm35446	XR_868796.1:n.136+1780A>G	-	-	-
chr7	4142830	chr7_4142830	A	G	1	0	0	0	0	0	18	0.677179	0.990741	0.313562	0.0426786	0.777778	0.464286	0.789474	1	1	0.972222	splice_region_variant,intron_variant	Leng8	XM_006539759.3:c.825-4A>G	-	-	Down/IRG/-
chr7	63542724	chr7_63542724	A	G	1	1	0	0	0	0	34	0.957287	0.995169	0.0378823	0.0908399	0.974359	0.972973	0.924528	1	0.985507	1	intron_variant	Otud7a	XM_011250811.2:c.-228-72565A>G	-	-	-
chr7	99481794	chr7_99481794	T	C	1	0	0	0	0	0	94	0.971676	1	0.0283237	0.0150774	0.985507	0.965753	0.963768	1	1	1	splice_region_variant,intron_variant	Rps3	NM_012052.2:c.256-3A>G	-	-	-
chr7	105740174	chr7_105740174	A	G	1	0	0	0	0	0	31	0.298455	0.509504	0.211049	0.0988402	0.176471	0.290323	0.428571	0.588235	0.5625	0.377778	splice_region_variant,intron_variant	Ilk	XM_006507389.3:c.90-3A>G	-	-	-
chr7	105740175	chr7_105740175	A	G	1	0	0	0	0	0	31	0.290733	0.498611	0.207878	0.0810491	0.176471	0.290323	0.405405	0.555556	0.5625	0.377778	splice_acceptor_variant	Ilk	XM_006507389.3:c.90-2A>G	-	-	-
chr7	127979787	chr7_127979787	A	G	1	0	0	0	0	0	39	0.00456621	0.0888219	0.0842556	0.00220248	0	0	0.0136986	0.111111	0.0769231	0.0784314	intron_variant	Fus	NM_139149.2:c.1046-105A>G	-	-	-
chr8	3540676	chr8_3540676	A	G	1	0	0	0	0	0	14	0	0.0799663	0.0799663	0.0136677	0	0	0	0.0454545	0.111111	0.0833333	intron_variant	Pnpla6	XM_006508823.3:c.3380-615A>G	-	-	-
chr8	36568747	chr8_36568747	T	C	1	0	0	0	0	0	19	0.125731	0.462858	0.337127	0.0313498	0.210526	0.166667	0	0.367347	0.396226	0.625	3_prime_UTR_variant	Dlc1	NM_001194940.2:c.*1536A>G	-	-	-
chr8	126944091	chr8_126944091	T	C	1	0	0	1	1	1	19	0.0175439	0.0978355	0.0802916	0.0382645	0	0.0526316	0	0.0714286	0.136364	0.0857143	intron_variant	Tomm20	NM_024214.2:c.121+1513A>G	-	-	-
chr10	78284352	chr10_78284352	T	C	1	0	0	0	0	0	18	0.774474	0.969136	0.194661	0.0595007	0.9	0.666667	0.756757	0.907407	1	1	splice_acceptor_variant	Agpat3	XM_006513721.1:c.349-2A>G	-	-	-
chr10	79858702	chr10_79858702	A	G	1	0	0	0	0	0	29	0	0.0729899	0.0729899	0.0902091	0	0	0	0.137931	0.0322581	0.0487805	intron_variant	Ptbp1	NM_001077363.2:c.40-50A>G	-	-	-
chr10	81368520	chr10_81368520	T	C	1	0	0	0	0	0	16	0.545529	0.777244	0.231714	0.041284	0.448276	0.642857	0.545455	0.6875	0.769231	0.875	splice_region_variant,intron_variant	Fzr1	NM_019757.1:c.1242+3A>G	-	-	-
chr11	75301015	chr11_75301015	T	C	1	1	0	1	1	1	302	0.314301	0.383604	0.0693028	0.0555899	0.338318	0.323129	0.281457	0.403766	0.402574	0.344473	3_prime_UTR_variant	Rpa1	XM_006534051.1:c.*290A>G	-	-	-
chr11	83027836	chr11_83027836	T	C	1	1	0	0	0	0	24	0.663154	0.996491	0.333337	0.000168705	0.651685	0.628099	0.709677	1	1	0.989474	non_coding_transcript_exon_variant	LOC102635048	XR_880074.1:n.227A>G	-	-	-
chr11	99228503	chr11_99228503	T	C	1	0	0	0	0	0	13	0.00980392	0.108669	0.0988652	0.0171683	0.0294118	0	0	0.0769231	0.153846	0.0952381	start_lost	Smarce1	NM_020618.4:c.1A>G	M/V	Atg/Gtg	-
chr11	116868662	chr11_116868662	A	G	1	0	0	0	0	0	29	0.938415	0.98546	0.0470449	0.0305543	0.939394	0.916667	0.959184	1	0.97561	0.980769	splice_region_variant,intron_variant	Mfsd11	NM_178620.3:c.874+3A>G	-	-	-
chr11	120485652	chr11_120485652	A	G	1	0	0	0	0	0	12	0.712507	1	0.287493	0.0913234	0.961538	0.52381	0.652174	1	1	1	splice_region_variant,intron_variant	Mrpl12	NM_027204.2:c.265-4A>G	-	-	-
chr12	111112871	chr12_111112871	A	G	1	0	0	0	0	0	18	0	0.0702929	0.0702929	0.0784015	0	0	0	0.0120482	0.0877193	0.111111	3_prime_UTR_variant	Rcor1	XM_006515760.3:c.*956A>G	-	-	-
chr12	113144300	chr12_113144300	A	G	1	0	0	0	0	0	48	0.539839	0.732468	0.192629	0.0606893	0.473684	0.479167	0.666667	0.78125	0.760417	0.655738	splice_region_variant,intron_variant	Crip2	NM_024223.2:c.406+3A>G	-	-	-
chr13	17804344	chr13_17804344	T	C	1	1	0	0	0	0	25	0.352585	0.701237	0.348653	0.0496002	0.518072	0.428571	0.111111	0.659574	0.724138	0.72	missense_variant	Cdk13	XM_006516766.3:c.308A>G	Q/R	cAg/cGg	-
chr13	55451846	chr13_55451846	A	G	1	0	0	0	0	0	37	0.0568981	0.178002	0.121104	0.0790303	0.0188679	0.0684932	0.0833333	0.27027	0.10989	0.153846	splice_region_variant,intron_variant	Grk6	NM_001038018.4:c.738+3A>G	-	-	-
chr13	55451934	chr13_55451934	A	G	1	0	0	0	0	0	23	0	0.0819516	0.0819516	0.0361453	0	0	0	0.0869565	0.0338983	0.125	intron_variant	Grk6	NM_001038018.4:c.738+91A>G	-	-	-
chr14	16452184	chr14_16452184	T	C	1	0	0	0	0	0	713	0.989053	0.996158	0.007105	0.093709	0.993767	0.988649	0.984742	1	0.994083	0.99439	intron_variant	Rarb	NM_001289760.1:c.551-8346A>G	-	-	-
chr14	21796764	chr14_21796764	A	G	1	1	0	0	0	0	55	0.0614432	0.206341	0.144898	0.0676321	0.0661479	0.0181818	0.1	0.261538	0.257485	0.1	3_prime_UTR_variant	Samd8	NM_026283.2:c.*3523A>G	-	-	-
chr14	75719719	chr14_75719719	T	C	1	1	0	1	1	1	48	0.311111	0.805136	0.494024	0.00240433	0.25	0.2875	0.395833	0.69863	0.820225	0.896552	missense_variant	Cog3	NM_177381.3:c.1903A>G	I/V	Att/Gtt	-
chr15	31605262	chr15_31605262	A	G	1	0	0	0	0	0	12	0.0182957	0.0769841	0.0586884	0.0308951	0.0285714	0	0.0263158	0.1	0.0833333	0.047619	intron_variant	Fam173b	NM_026546.3:c.14-649A>G	-	-	-
chr15	73809566	chr15_73809566	T	C	1	0	0	0	0	0	199	0.00105152	0.00604095	0.00498942	0.0204851	0	0	0.00315457	0.00502513	0.00540541	0.00769231	missense_variant	Gm3244	XM_001476571.4:c.331A>G	R/G	Aga/Gga	-
chr15	81972540	chr15_81972540	A	G	1	1	0	0	0	0	102	0.993698	1	0.00630233	6.75621e-06	0.993289	0.993865	0.993939	1	1	1	non_coding_transcript_exon_variant	LOC102634709	XR_001781586.1:n.191A>G	-	-	-
chr17	8297302	chr17_8297302	A	G	1	0	0	0	0	0	12	0	0.0367469	0.0367469	0.0293469	0	0	0	0.0588235	0.027027	0.0243902	3_prime_UTR_variant	Mpc1	NM_018819.4:c.*140A>G	-	-	-
chr17	12915826	chr17_12915826	T	C	1	0	0	0	0	0	40	0.901175	1	0.0988253	0.0641079	0.977778	0.875	0.850746	1	1	1	splice_acceptor_variant	Mrpl18	XM_006523344.1:c.62-2A>G	-	-	-
chr17	32336205	chr17_32336205	T	C	1	0	0	1	1	1	10	0.499029	0.879365	0.380336	0.0592358	0.723404	0.3	0.473684	0.733333	0.904762	1	splice_acceptor_variant	Akap8l	NM_017476.2:c.820-2A>G	-	-	-
chr17	36040843	chr17_36040843	T	C	1	0	0	0	0	0	13	0.00440044	0.0872802	0.0828797	0.0720397	0.0132013	0	0	0.0645161	0.0434783	0.153846	intron_variant	H2-T22	NM_010397.4:c.584-90A>G	-	-	Up/IRG/-
chr17	63052530	chr17_63052530	T	C	1	0	0	1	1	1	12	0.0336257	0.147387	0.113761	0.0404483	0.0833333	0	0.0175439	0.111111	0.20339	0.12766	3_prime_UTR_variant	Fbxl17	NM_015794.1:c.*7741A>G	-	-	-
chr17	63052618	chr17_63052618	T	C	1	0	1	1	1	1	10	0.0366667	0.233402	0.196735	0.0685161	0	0.05	0.06	0.1	0.232558	0.367647	3_prime_UTR_variant	Fbxl17	NM_015794.1:c.*7653A>G	-	-	-
chr18	64612072	chr18_64612072	T	C	1	0	0	0	0	0	23	0.770672	0.955556	0.184883	0.0141632	0.824561	0.777778	0.709677	1	0.966667	0.9	intron_variant	Atp8b1	NM_001001488.3:c.-22-6672A>G	-	-	Up/IRG/Repair
chr19	6376219	chr19_6376219	A	G	1	1	0	0	0	0	280	0.00418063	0.512218	0.508037	2.2938e-05	0.00126582	0.00686106	0.00441501	0.55	0.514431	0.472222	3_prime_UTR_variant	Sf1	NM_001110791.1:c.*224A>G	-	-	-
chr19	6390974	chr19_6390974	A	G	1	0	0	0	0	0	19	0	0.0801538	0.0801538	0.0110476	0	0	0	0.0897436	0.0454545	0.105263	missense_variant	Pygm	NM_011224.2:c.1553A>G	Q/R	cAg/cGg	-
chr19	8768999	chr19_8768999	A	G	1	0	0	0	0	0	119	0.921997	0.963731	0.0417336	0.0718235	0.940767	0.891892	0.933333	0.953757	0.957983	0.979452	splice_acceptor_variant	Nxf1	NM_016813.2:c.1575-2A>G	-	-	-
chr19	28862648	chr19_28862648	A	G	1	1	0	0	0	0	640	0.976237	0.993257	0.01702	0.00296162	0.972917	0.974545	0.98125	0.994587	0.992505	0.992679	intron_variant	Slc1a1	NM_009199.2:c.92-16365A>G	-	-	-
chrX	101445201	chrX_101445201	A	G	1	0	0	0	0	0	26	0.0158811	0.074457	0.0585759	0.0616188	0.0163934	0.03125	0	0.0327869	0.0930233	0.097561	intron_variant	Nono	NM_023144.2:c.1138-94A>G	-	-	-
Supplementary data3. List of edited sites found in controls and reduced in mutants. Selection criteria were 1) Min total coverage in all samples > 10; 2) A>G variant only (RNA level), 3) Not in dbSNP142; and 4) p value <0.1. Each of the columns represent Chromosome position, position using reference mm10 genome, the modification, their previous identification in different databases (1 yes, 0 no),…
