# Supplementary material for: ADAR1 mediated regulation of neural crest derived melanocytes and Schwann cell development
Source: Nat Commun. 2020 Jan 10;11:198. doi: 10.1038/s41467-019-14090-5 (PMC6954203; doi:10.1038/s41467-019-14090-5)
Supplement: Supplementary file 8 — Source Data [file 41467_2019_14090_MOESM8_ESM.xlsx]

## Sheet: Figure 2
Figure 2: NC Adar1 deletion leads to reduced number of melanocytes in the skin of mutants at P4.
Figure 2b :Relative expression level of melanocyte expressed genes in skin of mutant compared to control mice (ctl: 5 or 8; Mut: 4,7 or 9)
		Mut1/Ctl 1	Mut2/Ctl 2	Mut3/Ctl 3	Mut4/Ctl 4	Mut5/Ctl 5	Mut6/Ctl 6	Mut7/Ctl 7	Mut8/Ctl 8	Mut9/Ctl 8	Mut6/Ctl 1	Mut7/Ctl 2	Mut8/Ctl 3	Mut9/Ctl 4
	Sox10	0.268563	0.231647	0.239816	0.712025	0.798298	0.50874	0.371131
	Mitf-M	0.114626	0.307786	0.072544	0.194791
	Dct	0.0859714	0.0676859	0.0774817	0.0735567	0.0313585					0.0651541	0.14161	0.0287559	0.0488669
	Trpm1	0.0368208	0.0336092	0.0766803	0.019915	0.0109722					0.0360214	0.0483614	0.00897421	0.0120485
	Tyr	0.0490365	0.0209777	0.0204041	0.0380753	0.0220971	0.020193	0.0273939	0.0226397	0.0195052
Figure 2c: Number of follicles containing YFP positive cells in the skin of control and mutant mice (3 ctl - 3 mut)
		Follicles	Follicles with YFP+ cells					Follicles	Follicles with YFP+ cells
	Control 1	211	171				Mutant 1	178	6
	Control 2	143	140				Mutant 2	134	2
	Control 3	182	164				Mutant 3	146	7

## Sheet: Figure 3
Figure 3: ADAR1 activity is required to control the survival of melanocytes from E18.5.
Figure 3a-d: Analysis of the expression of melanocytes differentiation genes and Interferon stimulated genes at birth (P0), E18.5 and E16.5
Figure 3a
P0		Mut1/Ctl1	Mut2/Ctl2	Mut3/Ctl3	Mut4/Ctl4	Mut5/Ctl1	Mut6/Ctl2	Ctl: 4 Mut: 3 to 6
	Sox10	0.494828	0.377618	0.426317	0.351111	0.307786	0.267943
	Dct	0.03125	0.0321286	0.0492067	0.0151977	0.0210505	0.0647041
	Tyr	0.00590028	0.00647906	0.00888138	0.00387927	0.0044871	0.0250334
	Cxcl10	79.3413	109.516	145.009	160.898
	Isg15	66.257	51.4465	25.8125
	Ifit1	9.88335	7.6211	9.57983	9.38268	5.6962	7.4127
	Ifit2	9.54669	7.13543	7.38706	4.02782	4.75683	3.24901
	Rsad1	57.8803	59.7141	59.9214	71.0124
	Mx1	117.377	82.4244	129.338	163.144	154.343
Figure 3b
E18,5		Mut1/Ctl1	Mut2/Ctl2	Mut3/Ctl3	Mut4/Ctl4	Mut5/Ctl5	Ctl: 5 Mut: 4 or 5
	Sox10	1.40444	1.07177	1.44393	0.641713	0.739694
	Dct	0.232451	0.429283	0.168404	0.110338	0.165511
	Tyr	0.25437	0.373712	0.183646	0.108067	0.143587
	Cxcl10	139.102	97.0059	75.8459	750.2
	Isg15	112.595	96.3358	69.551	129.338	134.83
	Ifit1	5.24157	4.69134	4	5.1337	7.72749
	Ifit2	4.69134	4.67511	4.05584	1.64148	5.24157
	Rsad1	69.3104	43.4113	37.1425	21.3328	37.7918
	Mx1	98.02	40.6448	105.055	132.514
Figure 3c
E18,5		Mut1/Ctl1	Mut2/Ctl2	Mut3/Ctl3	Mut4/Ctl4	Mut5/Ctl5	Mut6/Ctl1	Mut7/Ctl2	Mut8/Ctl3	Ctl: 5 Mut: 4 to 8
	Sox10	1.41421	1.07923	1.45397	0.44	0.823591	0.714497	0.742262	0.747425
	Dct	0.643941	1.18921	0.466516	1.18	0.832199	1.24833	0.554785	0.757858
	Tyr	0.873573	1.28343	0.630689	1.43	0.63728	0.768438
	Cxcl10	20.1122	14.0257	4.02782	4.45369	9.74728	13.737	2.41162
	Isg15	36.1269	30.91	22.3159	32.6724	6.63456
	Ifit1	3.20428	2.86791	2.44528	3.36359	1.51572
	Ifit2	3.09513	3.08442	2.67586	1.69349	1.15669
	Rsad1	20.1122	12.5969	10.7779	3.50642	6.21175	13.4543	3.34035
	Mx1	12.1	28.9	12.0003	17.7531
Figure 3d
E16,5		Mut1/Ctl1	Mut2/Ctl2	Mut3/Ctl3	Mut4/Ctl4	Mut5/Ctl5	Mut6/Ctl6	Mut7/Ctl7	Mut8/Ctl8	Ctl: 5 or 8 Mut: 5 or 8
	Sox10	0.989657	0.760489		0.879649	0.675955		0.939523
	Dct	0.879649	0.685391		0.70466	0.549046		0.812252
	Tyr	0.864537	0.972655		0.404721	0.455335		0.972655
	Cxcl10	0.773782	0.269807	1.76541	0.832199	0.290176	1.89868	1.46409	2.20381
	Isg15	1.72907	1.02101	1.51572	2.8481	1.68179	2.49666	2.28153	3.83706
	Ifit1	1.20164	0.675955	0.790041	1.31039	0.737135	0.861546	1.33793	0.823591
	Ifit2	1.19334	0.619854	0.734584	1.82766	0.949342	1.12506	1.26576	0.82932
	Rsad1	2.33755	0.488016	0.792784	5.22344	1.09051	1.77154	6.02099	5.9794
	Mx1	3.69353	1.91189	1.68763	1.31951	0.68302	0.602904	3.70635	3.11666
Figure 3e : Quantification of caspase3+ cells among YFP cells in skin at E18.5 (3 ctl - 6 mut)
	Apoptotic YFP+ cells	YFP+ cells
Control 1	18	88
Control 2	18	78
Control 3	18	82
Mutant 1	64	78
Mutant 2	46	68
Mutant 3	36	66
Mutant 4	66	86
Mutant 5	66	82
Mutant 6	36	54

## Sheet: Figure 4
Figure 4: ADAR1 activity is required to control myelin formation within sciatic nerves at P4.
Figure 4d: Quantifications performed from TEM pictures to count myelinated axons per nerve, Number of Schwann cells per mm2 and Axon diameter (3ctl ; 3 mut)
			Myelinated axons per nerve at P4
		Control 1	2558
		Control 2	2480
		Control 3	1976
		Mutant 1	3
		Mutant 2	2
		Mutant 3	10
			Number of Schwann cells per mm2
		Control 1	111796
		Control 2	84199.6
		Control 3	63608.3
		Mutant 1	59308.1
		Mutant 2	67264.6
		Mutant 3	62780.3
	Axon diameter at p4
	3 Controls	3 Mutants
	0.763836	0.974579
	0.974691	1.09087
	1.12803	1.11577
	1.18789	1.2084
	1.1933	1.28903
	1.25262	1.31963
	1.25519	1.31963
	1.26117	1.36519
	1.2802	1.37188
	1.31662	1.3949
	1.34887	1.40406
	1.40316	1.4281
	1.41117	1.45049
	1.4233	1.47948
	1.46608	1.56417
	1.47849	1.63558
	1.48683	1.72195
	1.50121	1.74644
	1.57117	1.76708
	1.62265	1.90008
	1.64305	1.96376
	1.74241	1.13004
	1.76082	1.13807
	1.76539	1.19375
	1.77692	1.23224
	1.77783	1.34365
	1.81047	1.432
	1.864	1.4541
	1.86486	1.49147
	1.88919	1.53116
	1.90274	1.60523
	1.90308	1.60665
	1.93861	1.70321
	1.97404	1.70411
	1.99408	1.89781
	2.0019	1.97024
	2.00644	2.2086
	2.00754	0.900124
	2.02961	0.968779
	2.04122	1.0492
	2.05382	1.07775
	2.20034	1.19532
	2.32632	1.22015
	2.36943	1.27641
	2.46654	1.34561
	2.54988	1.37048
	2.62772	1.39328
	2.85509	1.39437
	2.91322	1.3998
	2.92813	1.42347
	2.98015	1.44355
	3.05001	1.46136
	3.16924	1.46266
	3.22604	1.55401
	0.976407	1.63844
	1.0228	1.66532
	1.08769	1.91153
	1.17216	1.14196
	1.24316	1.20793
	1.26344	1.30031
	1.26344	1.71704
	1.32871	1.76518
	1.38124	1.82791
	1.38124	1.88646
	1.38124	1.95036
	1.4258	1.9998
	1.48508	2.04226
	1.56016	2.23068
	1.57152	2.39299
	1.60379	2.40469
	1.61752	2.40814
	1.62226	2.55304
	1.69541	2.58781
	1.72849	2.64583
	1.74083	2.672
	1.764	2.73345
	1.76849	2.75607
	1.78678	2.81961
	1.79212	2.90308
	1.85917	0.797995
	1.86293	1.23776
	1.87217	1.24009
	1.97314	1.24009
	1.97723	1.33163
	1.99137	1.51114
	2.12245	1.75596
	2.16083	1.98612
	2.25356	2.05311
	2.26192	2.07655
	2.26215	2.27011
	2.32273	2.35821
	2.46125	2.73341
	2.49973	2.76026
	2.51415	2.86315
	2.52762	1.59418
	2.52954	1.73442
	2.56909	2.12537
	2.62906	2.21773
	2.63738	2.23255
	2.64473	2.29787
	2.69423	2.34307
	2.74289	2.3738
	2.76047	2.59309
	3.13962	2.61841
	1.17911	2.65876
	1.22222	2.79182
	1.22619	2.83168
	1.22619	2.85681
	1.26344	2.41377
	1.32552	2.47065
	1.37191
	1.39375
	1.42474
	1.47934
	1.5327
	1.6581
	1.66847
	1.72412
	1.74834
	1.76033
	1.78467
	1.80749
	1.83591
	1.85839
	1.91864
	1.92454
	1.98794
	1.99147
	2.00092
	2.02157
	2.02157
	2.05753
	2.14102
	2.22985
	2.27842
	2.31016
	2.3703
	2.43383
	2.60114
	0.636525
	0.636525
	0.689211
	0.718979
	0.719724
	0.736698
	0.754709
	0.762505
	0.803678
	0.810996
	0.852345
	0.874744
	0.882088
	0.882699
	0.911445
	0.914393
	0.918496
	0.923168
	0.92723
	0.946162
	0.955767
	0.977998
	0.977998
	1.00563
	1.00989
	1.01255
	1.02101
	1.02416
	1.03667
	1.04955
	1.04955
	1.08974
	1.09561
	1.1059
	1.11268
	1.12037
	1.13657
	1.14786
	1.14926
	1.16413
	1.17286
	1.18426
	1.19195
	1.23708
	1.23925
	1.25176
	1.25476
	1.27304
	1.29688
	1.30514
	1.33767
	1.3947
	1.39778
	1.40047
	1.44019
	1.46938
	1.50121
	1.54113
	1.58581
	1.6732
	1.67928
	1.67928
	0.723224
	0.756032
	0.794299
	0.841116
	0.901757
	0.908314
	0.915992
	0.976407
	0.9852
	1.01804
	1.01857
	1.05139
	1.10344
	1.11704
	1.11849
	1.11849
	1.14987
	1.15315
	1.18634
	1.18951
	1.22612
	1.227
	1.23402
	1.25868
	1.29375
	1.30123
	1.30784
	1.30867
	1.31114
	1.35244
	1.52132
	0.720277
	0.867049
	0.939296
	0.940443
	0.976458
	0.98525
	1.00262
	1.0053
	1.03855
	1.05555
	1.05911
	1.07578
	1.11469
	1.14004
	1.14382
	1.14382
	1.17222
	1.1864
	1.19003
	1.19003
	1.23408
	1.25057
	1.26899
	1.29423
	1.32389
	1.35011
	1.46873
	1.47824
	1.48951
	1.57914
	1.67846
Figure 4e : Quantification of caspase3+ cells (ctl: 4; Mut: 5)
	Apoptotic cells	Total cells
Control 1	7	619
Control 2	5	520
Control 3	7	359
Control 4	6	427
	5	404
Mutant 1	26	328
Mutant 1	31	311
Mutant 2	22	529
Mutant 3	45	381
Mutant 4	24	319
	20	291
Mutant 5	13	235
	19	241
Figure 4f: Relative expression of various Schwann cells markers in sciatic nerve of mutant compared to control mice (ctl: 5 or 6; Mut: 3)
	Mut1/Ctl1	Mut2/Ctl2	Mut2/Ctl3	Mut3/Ctl1	Mut3/Ctl4	Mut3/Ctl5	Mut3/Ctl6
Sox10	0.578344		0.840896			0.50874
Egr2	0.646176		0.784584			0.549046
Dusp15	0.0196408	0.027489	0.0270168		0.0162322	0.0146293
Pmp22	0.0492067	0.0612138	0.0247745		0.0330318	0.033377	0.036272
Mpz	0.0354026	0.0310341	0.0238478	0.0183892	0.0372917	0.0269233
Mbp	0.00734002	0.00869861	0.00645664			0.0043493

## Sheet: Figure 5
Figure 5: Transcriptomic analysis of sciatic nerves in mutants relative to controls.
Figure 5b: Validation of a subset of differentially regulated genes on RNA extracted from isolated sciatic nerves of mutant compared to control mice (ctl: 4 ; Mut: 4 )
		Mut1/Ctl1	Mut2/Ctl2	Mut3/Ctl3	Mut4/Ctl4	Mut1/Ctl2	Mut2/Ctl3	Mut3/Ctl4	Mut3/Ctl4
	Cxcl10	151.167	200.854	101.829	135.298	119.428	158.683
	Isg15	46.3661	86.5223	45.0983	84.1563	56.2975	105.055
	Rsad2	64.2222	45.2548	65.1187	45.8866	59.7141	42.0782
	Ifih1	82.5954	55.8626	35.1756	63.3588
	Mx1	21.5557	15.1895	28.5417	20.1122	59.7141	42.0782
	Ifit1	6.45313	5.11594	7.11074	5.63728	7.28536	5.77572
	Ifit2	4.97605	2.6666	4.69134	2.51403	5.75573	3.08442
	Stat1	14.6237	10.165	7.80684	11.9678
	Tfap2b	21.2	21.2	12.4	44
	Hes1	4.81407	3.07538	1.70854	2.83417
	Ednrb	0.552043	0.252048	0.291857	0.268104	0.279322	0.31864	0.287175	0.327598
	Pou3f1	0.374844	0.292101	0.292101	0.253228
	Erbb3	0.807189	0.533558	0.74114	0.501657
	Ugt8a	0.0443718	0.0775084	0.0506293	0.0240347
	Fyn	0.593113	0.467208	0.371573	0.478614
	Plp1	0.423701	0.343068	0.16572	0.27026
	Drp2	0.0558067	0.0957132	0.14809	0.0420889	0.072293	0.32421	0.112267

## Sheet: Figure 6
Figure 6: Activation of an injury associated gene expression program in mutants.
Figure 6b: Validation of a subset of differentially expressed genes on RNA extracted from isolated sciatic nerves of mutant compared to control mice (ctl: 4 to 6; Mut: 4 to 8)
		Mut1/Ctl1	Mut2/Ctl2	Mut3/Ctl3	Mut4/Ctl4	Mut5/Ctl5	Mut6/Ctl6	Mut7/Ctl5	Mut8/Ctl6
	Tnc	15.0016	9.25253	12.692	10.5808	7.97232	15.1369	9.48074	18.0009
	Igfbp2	0.316239	0.213675	0.153846	0.222222	0.107321	0.111491
	Lgals3	9.92265	8.64088	11.9116	23.6702		10.9663	13.595
	Btc	25.0811	17.0811	19.5676	12.7728	12.3805
	Runx2	10.5497	6.76023	9.33333	8.09357	16.1113	9.74728	15.9446
	Atf3	2.39776	4.81793	4.95883	5.18736
	Hmga2	5.46341	2.92683	3.53171	4.03902	6.54322	9.91766	5.1337	7.78124
	Tfap2a	20.1379	13.2414	15.8621	10.8905
	Egr1	9.25699	7.46738	7.18242	22.0851		13.4078	16
	Vgf	70.6667	65.3333	61.3333	53.3333
	Fgf1	0.334347	0.253293	0.223911	0.241135	0.477973
	Fgf5	13.913	10.2609	5.21739	9.21739
	Wif1	19.3333	15.7778	11.7778	13.9772
	Nrg1	77.2414	49.6552	60.8276	66.4828	76.1093
	Gdnf	68.1143	46.2857	93.3773	54.7429	186.755	124.5	140.07	106.153
	Shh	185	192	112

## Sheet: Figure 7
Figure 7: Shutdown of Ifih1 rescues the SCs and melanocytes defects in Adar1 mutants.
Figure 7b: Relative mRNA expression of Ifih1 (Mda5), and two ISGs (Cxcl10 and Isg15) analyzed by RT-qPCR on RNAs extracted from untransduced and transduced primary cultures (ctl: 4; Mut: 4)
			Mut1/Ctl1	Mut2/Ctl2	Mut2/Ctl2	Mut3/Ctl3	Mut4/Ctl4
	without sh RNA( Ctl)	Ifih1	15.5625	30.0647		15.7797	30.4844
	sh ctl	Ifih1	22.7848	44.0173		72.0037	139.102
	sh Ifih1	Ifih1	0.180491	0.348686		0.303549	0.586417
	without sh RNA( Ctl)	Cxcl10	20.1122	58.4852	56.8859	15.6707	45.5696
	sh ctl	Cxcl10	44.6318	129.787		17.2677	50.2134
	sh Ifih1	Cxcl10	0.876606	2.54912		0.97942	2.8481
	without sh RNA( Ctl)	Isg15	165.421	247.28	243.875	77.1717	115.36
	sh ctl	Isg15	140.07	209.383		184.823	276.282
	sh Ifih1	Isg15	0.332171	0.496546		1.21419	1.81504
Figure 7c: Pigmented melanocytes (melanin producing cells) observed after culture of NC in mutants compared to controls (ctl: 6 ; Mut: 7; Mut+Sh Ifih1:5)
	Melanin + cells
	Control	Mutant	Mutant+ Sh Ifih1
	236	0	37
	104	29	59
	119	2	34
	204	8	47
	188	25	70
	152	26
		2

## Sheet: Supp figure 1
Supplementary Figure 1: Wnt1-Cre mediated Adar1 deletion leads to reduced melanocytes numbers at birth.
Supp Figure 1a: Relative expression of melanocytes expressed genes in the skin of newborn (ctl: 4; Mut: 4)
		Mut1/Ctl 1	Mut1/Ctl 1	Mut2/Ctl 2	Mut3/Ctl 3	Mut4/Ctl 4
	Sox10		0.852635	0.345079	0.287175	0.566442
	Dct	0.08266	0.0743254	0.0209051	0.0423939	0.0434349
	Tyr	0.019915	0.0180733	0.00860863	0.0209777	0.00721392
	Trpm1	0.0555527	0.0261871	0.0180733	0.0190377	0.0255594

## Sheet: Supp figure 2
Supplementary Figure 2: Immune cells in skin of mutants and controls at E18.5 and P4.
	Quantification of CD45+ cells at E18,5 (ctl:3 ; Mut:3 )					Quantification of CD45+ cells at P4 (ctl:3 ; Mut:3 )
	CD45+ cells					CD45+ cells
		Control		Mutant			Control		Mutant
	Control1	18	Mutant1	30		Control1	12	Mutant1	21
		23		31			23		24
		26		33		Control2	17	Mutant2	15
	Control2	28	Mutant2	22			15		30
		22		28			16		23
		19		22			17		17
	Control3	21		24		Control3	13	Mutant3	20
		25		25			15		16
		27	Mutant3	16			21		17
				26					20
				23					21
				18					17

## Sheet: Supp figure 3
Supplementary Figure 3: Immune cells in sciatic nerves of mutants and controls at P4
		Quantification of CD45+ cells (ctl:3 ; Mut:4 )						Quantification of F4/80+CD11b+CD68+ cells (ctl:3 ; Mut:4 )
			CD45+ cells	Total cells					F4/80+CD11+CD68+-cells	Total cells
		Control 1	4	413				Control 1	30	464
			5	499					22	449
		Control 2	7	747				Control 2	30	525
			4	737					20	496
		Control 3	3	656				Control 3	18	459
		Mutant 1	27	324				Mutant 1	19	235
		Mutant 2	13	295					25	223
		Mutant 3	4	182				Mutant 2	16	248
		Mutant 4	5	201					9	207
								Mutant 3	4	180
								Mutant 4	10	160

## Sheet: Supp figure 4
Supplementary Figure 4: Analysis of sciatic nerves of mutants at P8 and 10.
Supp Figure 4c: Quantifications performed from TEM pictures to count myelinated axons per nerve, Number of Schwann cells per mm2 and Axon diameter :
			Myelinated axons per nerve at P8	Myelinated axons per nerve at P10	(3ctl ; 3 mut)
		Control 1	3112	3156
		Control 2	2852	2924
		Control 3	2492	2944
		Mutant 1	440	104
		Mutant 2	72	80
		Mutant 3	96	48
			Number of Schwann cells per mm2 at P8	Number of Schwann cells per mm2 at P10	(3ctl ; 3 mut)
		Control 1	74844.1	65488.6
		Control 2	55093.6	55898.2
		Control 3	49896	53970.7
		Mutant 1	51975.1	41580
		Mutant 2	39501	32767.9
		Mutant 3	39501	35659.2
	Axon diameter at p8				Axon diameter at p10
	3 Controls	3 Mutants			5 Controls	3 Mutants
	1.27825	1.74013			1.12691	1.12788
	1.2917	2.24245			1.22714	1.39155
	1.31282	2.3281			1.31276	1.55642
	1.33119	2.43134			1.36632	1.57205
	1.36007	3.04539			1.39116	1.59948
	1.39764	1.86353			1.41787	1.63711
	1.47539	2.10723			1.424	1.66738
	1.56071	1.95993			1.49296	1.67939
	1.57721	2.20037			1.51284	1.7197
	1.61106	2.93541			1.51679	1.72632
	1.62175	0.970353			1.55222	1.75785
	1.63137	1.06797			1.58548	1.84565
	1.64978	1.09262			1.62376	1.8798
	1.71898	1.10597			1.62879	1.90508
	1.81429	1.17694			1.64903	1.92607
	1.90113	1.182			1.66867	1.9435
	1.91358	1.23597			1.69743	1.94852
	1.93266	1.2638			1.72602	1.99212
	1.93935	1.28429			1.77262	2.00301
	1.95183	1.29901			1.7757	2.02862
	1.97792	1.32553			1.79457	2.05657
	2.0275	1.35553			1.79457	2.08318
	2.02936	1.39116			1.79457	2.1825
	2.03175	1.44032			1.79911	2.20432
	2.08808	1.45123			1.82908	2.22323
	2.09529	1.48785			1.83945	2.26561
	2.13534	1.52252			1.84329	2.27615
	2.16171	1.53709			1.84329	2.27615
	2.16645	1.5585			1.84329	2.27901
	2.23414	1.56234			1.84654	2.4098
	2.27839	1.59812			1.84771	2.47303
	2.31224	1.67161			1.86528	2.54945
	2.33037	1.69551			1.88845	2.70385
	2.36005	1.69743			1.91276	2.76763
	2.38167	1.71496			1.96215	2.92427
	2.41587	1.75536			1.9765	3.36929
	2.48566	1.83945			1.99375	3.51213
	2.50987	1.84003			1.99839	1.97842
	2.51566	1.84565			2.00301	2.51143
	2.51673	1.8798			2.01005	3.48494
	2.51952	1.90022			2.0763	0.85605
	2.55841	1.94657			2.0763	0.996874
	2.57858	1.96076			2.07734	1.05207
	2.59713	1.9962			2.1922	1.0961
	2.61205	2.01815			2.22982	1.43654
	2.73438	2.02111			2.24245	1.46464
	2.76519	2.07839			2.27615	1.52002
	2.78076	2.15316			2.28116	1.64274
	2.79103	2.18324			2.32319	1.72538
	3.19488	2.26634			2.36884	1.75227
	3.83856	2.32319			2.40798	1.76956
	3.89938	2.45427			2.4715	1.77447
	3.91856	2.88402			2.50795	1.78455
	1.59131	3.19437			2.51661	1.85855
	1.61706	3.20388			2.5424	1.88988
	1.64274	1.19481			2.54561	1.91276
	1.68198	1.232			2.56793	1.95103
	1.72758	1.23904			2.56857	1.982
	1.76741	1.28766			2.61825	1.98857
	1.7882	1.38647			2.73205	2.00301
	1.81595	1.42704			2.83267	2.13593
	1.83768	1.44634			3.05662	2.1481
	1.9765	1.44634			3.13267	2.1524
	1.97953	1.47057			3.5955	2.16776
	1.98528	1.47242			1.16953	2.22713
	2.01166	1.4955			1.2556	2.22982
	2.01249	1.50383			1.37703	2.26466
	2.07131	1.52002			1.45422	2.30723
	2.07945	1.53			1.46353	2.3316
	2.14329	1.53425			1.5585	2.46797
	2.14329	1.61706			1.57896	2.47852
	2.17652	1.65691			1.58274	2.56793
	2.17751	1.6664			1.62677	2.69358
	2.24827	1.67908			1.67518	3.54526
	2.26753	1.69326			1.70222	1.49403
	2.28378	1.69743			1.7159	1.55118
	2.28472	1.73481			1.73104	1.69197
	2.3084	1.74761			1.76247	1.7301
	2.3178	1.74792			1.78486	1.73481
	2.3316	1.76247			1.80514	1.78333
	2.50471	1.84918			1.83945	1.87022
	2.5276	1.89563			1.84329	0.951109
	2.55945	1.91703			1.9082	1.05568
	2.56603	2.01329			1.91844	1.10842
	2.59301	2.07079			1.92269	1.21333
	2.63872	2.0763			1.93227	1.22714
	2.71629	2.10413			1.93985	1.28047
	2.78408	2.12802			1.95215	1.28429
	2.8365	2.14508			1.97871	1.2965
	2.86321	2.22982			2.02111	1.33533
	2.86795	2.3504			2.05657	1.38529
	2.9265	1.1658			2.06133	1.44032
	2.9265	1.17092			2.09714	1.48528
	2.95901	1.19481			2.09714	1.52751
	3.80558	1.31276			2.1321	1.52965
	3.87817	1.33899			2.16776	1.53
	1.31316	1.37583			2.17951	1.5438
	1.40864	1.40089			2.26634	1.54837
	1.46018	1.43956			2.30274	1.55012
	1.47057	1.44032			2.32319	1.55956
	1.50709	1.46427			2.32319	1.60795
	1.52002	1.47464			2.37709	1.61706
	1.59131	1.48785			2.40731	1.62109
	1.64903	1.48785			2.41519	1.62778
	1.67518	1.49113			2.58481	1.68457
	1.68166	1.50383			2.60242	1.68908
	1.68682	1.58548			2.61825	1.69743
	1.78059	1.63976			2.7495	1.71018
	1.79397	1.65593			2.7503	1.73104
	1.93536	1.7035			2.77156	1.79397
	1.94797	1.71368			2.89588	1.80755
	1.96657	1.72538			2.89945	1.83145
	2.07761	1.72884			3.22687	1.94797
	2.10671	1.85709			3.28499	2.04862
	2.15845	1.86528			3.43892	2.28924
	2.29445	1.87139			3.52634	2.36906
	2.35503	1.89363			3.53003	2.37434
	2.35664	2.03318			1.32921	2.58061
	2.35941	2.03931			1.43654
	2.36055	2.04464			1.46018
	2.36124	2.16951			1.50383
	2.38622	2.1825			1.55012
	2.40731	2.18847			1.68521
	2.40798	2.31568			1.78546
	2.52417	2.46687			1.81595
	2.54432	3.01795			1.84476
	2.73205				1.87052
	2.83746				1.87748
	2.86321				1.88672
	2.89906				1.88758
	2.96928				1.89822
	3.66424				1.97842
	0.862311				2.00815
	0.896672				2.04464
	0.906252				2.05101
	0.941294				2.06133
	0.970647				2.06449
	1.02051				2.11057
	1.02631				2.11134
	1.02631				2.11676
	1.04559				2.15618
	1.04816				2.20728
	1.08608				2.25575
	1.10187				2.27901
	1.16518				2.28472
	1.18676				2.29044
	1.23968				2.32997
	1.30417				2.41992
	1.35291				2.43202
	1.36719				2.43425
	1.63103				2.48092
	0.944218				2.5276
	0.951681				2.54091
	1.01578				2.5603
	1.03066				2.59301
	1.19118				2.61555
	1.21602				2.64304
	1.23773				2.65106
	1.24299				2.66455
	1.29901				2.66455
	1.30111				2.76528
	0.751916				2.81728
	0.769076				2.84607
	1.02696				2.84723
	1.11576				2.90469
	1.16672				2.96635
	1.18062				3.06939
	1.27237				3.31726
	1.28259				3.50237
	1.37703				3.51074
	1.48124				1.3337
	1.5438				1.35834
	1.56373				1.38529
					1.43313
					1.48124
					1.49113
					1.58548
					1.62376
					1.62879
					1.64903
					1.7159
					1.73292
					1.74106
					1.74106
					1.75598
					1.76741
					1.77262
					1.80183
					1.81356
					1.81476
					1.83709
					1.85709
					1.86587
					1.86674
					1.87022
					1.87457
					1.89563
					1.90336
					1.91276
					1.93452
					1.93452
					1.93536
					1.96795
					1.97622
					1.97871
					2.04464
					2.05657
					2.0637
					2.09403
					2.09585
					2.09585
					2.11264
					2.12111
					2.12291
					2.13541
					2.13822
					2.1443
					2.15165
					2.18324
					2.21195
					2.24536
					2.27136
					2.27543
					2.28758
					2.35503
					2.38803
					2.40166
					2.40686
					2.41069
					2.59573
					2.6284
					2.63234
					2.66945
					2.84817
					2.85504
					3.35376
					3.47087
					4.23876
					1.14842
					1.39973
					1.40864
					1.45234
					1.48124
					1.51284
					1.55012
					1.58583
					1.5937
					1.65165
					1.70987
					1.7504
					1.7757
					1.79155
					1.79185
					1.79397
					1.83264
					1.85388
					1.86091
					1.87689
					1.92269
					1.93198
					1.93227
					1.93985
					1.95548
					2.00518
					2.03931
					2.08153
					2.08674
					2.09818
					2.13719
					2.14558
					2.16751
					2.16951
					2.18573
					2.18847
					2.26561
					2.27924
					2.3084
					2.31897
					2.32716
					2.3337
					2.37412
					2.38234
					2.44718
					2.47193
					2.52351
					2.57555
					2.6617
					2.84607
					2.90244
					2.99408
					3.00948
					3.13667
					3.28829
					3.37639
					3.58308
					0.597176
					0.647832
					1.03277
					1.03539
					1.08864
					1.10793
					1.11965
					1.15408
					1.33615
					0.723916
					1.0115
					1.0781
					1.11235
					1.26896
					0.811042
					1.00123
					1.09013
					0.69558
					0.798202
					0.870538
					1.28259
					0.656992
					0.808353
					0.842605
					0.905429
					1.16672
					1.18062
					1.19528
					1.20929
					1.26681

[truncated: 4 more sheets: Supp figure 5, Supp figure 6, Supp figure 7, Supp figure 8]
